# Supplementary material for: Frequency of unnecessary prenatal diagnosis of hemoglobinopathies: A large retrospective analysis and implication to improvement of the control program
Source: PLoS One. 2023 Apr 14;18(4):e0283051. doi: 10.1371/journal.pone.0283051 (PMC10104333; doi:10.1371/journal.pone.0283051)
Supplement: S1 Raw data — (XLSX) [file pone.0283051.s005.xlsx]

## Sheet: Data
Fetal tissue no	Specimen type	Parental mutations prior to fetal sampling	PND groups	Diseases at risk of the fetuses	Diseases at risk of the fetuses (subgroup)	α0-thalassemia mutation	α+-thalassemia mutation	β-thal mutation 1	β-thal mutation 2	High F determinants mutation	Abnormal Hb mutation	Fetal diagnosis	PND outcomes	Note
1	CVS	Known	Necessary prenatal diagnosis	Hb E-β0-thal with couples of β0-thal carrier and Hb E carrier	Hb E-β0-thal with couples of β0-thal carrier and Hb E carrier			CD41/42				Hb E carrier	Unaffected carrier
2	CVS	Known	Necessary prenatal diagnosis	Hb Bart’s hydrops fetalis (homozygous α0-thal)	Hb Bart’s hydrops fetalis (homozygous α0-thal)	SEA/SEA						α0-thal trait	Unaffected carrier
3	AF	Known	Necessary prenatal diagnosis	Hb E-β0-thal with couples of β0-thal carrier and Hb E carrier	Hb E-β0-thal with couples of β0-thal carrier and Hb E carrier			CD41/42				Hb E carrier	Unaffected carrier
4	AF	Unknown	Necessary prenatal diagnosis	Hb Bart’s hydrops fetalis & Hb E-β0-thal	Hb Bart’s hydrops fetalis & Hb E-β0-thal	SEA/SEA		IVSI-1				α0-thal trait & β0/βE	Affected
5	FB	Unknown	Unnecessary prenatal diagnosis	β+-thal diseases	Hb E-β+-thal			NT-28				β+-thal trait	Unaffected carrier
6	FB	Known	Necessary prenatal diagnosis	Hb E-β0-thal with couples of β0-thal carrier and homozygous Hb E	Hb E-β0-thal with couples of β0-thal carrier and homozygous Hb E			CD41/42				Hb E carrier	Unaffected carrier
7	FB	Known	Necessary prenatal diagnosis	Hb E-β0-thal with couples of β0-thal carrier and Hb E carrier	Hb E-β0-thal with couples of β0-thal carrier and Hb E carrier			CD17				β0/βE	Affected
8	AF	Known	Necessary prenatal diagnosis	Hb Bart’s hydrops fetalis (homozygous α0-thal)	Hb Bart’s hydrops fetalis (homozygous α0-thal)	SEA/SEA						α0/α0	Affected
9	AF	Known	Necessary prenatal diagnosis	Hb Bart’s hydrops fetalis (homozygous α0-thal)	Hb Bart’s hydrops fetalis (homozygous α0-thal)	SEA/SEA						α0/α0	Affected
10	AF	Unknown	Data inadequate for fetal risk assessment	Data inadequate for fetal risk assessment	Requests with uncharacterized β-thal mutations			Unknown				Nrgative for Hb E	Normal	No blood and/or DNA analysis of one or both parents
11	AF	Unknown	Unnecessary prenatal diagnosis	No risk for thal & hemoglobinopathies	Negative for α0-thal in one or both parents							Negative for α0-thal	Normal	MCV>80 fL and/or Hb E trait with Hb E>25% and/or negative for a0-thal in one or both parents
12	FB	Known	Necessary prenatal diagnosis	Hb E-β0-thal with couples of β0-thal carrier and homozygous Hb E	Hb E-β0-thal with couples of β0-thal carrier and homozygous Hb E			CD17				Hb E carrier	Unaffected carrier
13	FB	Known	Necessary prenatal diagnosis	Hb E-β0-thal with couples of β0-thal carrier and Hb E carrier	Hb E-β0-thal with couples of β0-thal carrier and Hb E carrier			IVSI-1				Hb E carrier	Unaffected carrier
14	AF	Unknown	Necessary prenatal diagnosis	Hb Bart’s hydrops fetalis (homozygous α0-thal)	Hb Bart’s hydrops fetalis (homozygous α0-thal)	SEA/SEA						α0-thal trait	Unaffected carrier
15	AF	Unknown	Necessary prenatal diagnosis	Hb E-β0-thal with couples of β0-thal carrier and Hb E carrier	Hb E-β0-thal with couples of β0-thal carrier and Hb E carrier			CD41/42				βA/βA	Normal
16	AF	Unknown	Data inadequate for fetal risk assessment	Data inadequate for fetal risk assessment	Requests for α0-thal							α0-thal trait	Unaffected carrier	No blood and/or DNA analysis of one or both parents
17	CVS	Known	Necessary prenatal diagnosis	Hb E-β0-thal with couples of β0-thal carrier and Hb E carrier	Hb E-β0-thal with couples of β0-thal carrier and Hb E carrier			CD17				βA/βA	Normal
18	AF	Known	Necessary prenatal diagnosis	Hb E-β0-thal with couples of β0-thal carrier and Hb E carrier	Hb E-β0-thal with couples of β0-thal carrier and Hb E carrier			CD15				β0/βE	Affected
19	AF	Known	Necessary prenatal diagnosis	Hb E-β0-thal with couples of β0-thal carrier and homozygous Hb E	Hb E-β0-thal with couples of β0-thal carrier and homozygous Hb E			CD17				β0/βE	Affected
20	AF	Unknown	Data inadequate for fetal risk assessment	Data inadequate for fetal risk assessment	Requests for β-thal and Hb E							β0-thal trait	Unaffected carrier	No blood and/or DNA analysis of one or both parents
21	AF	Unknown	Necessary prenatal diagnosis	Hb Bart’s hydrops fetalis (homozygous α0-thal)	Hb Bart’s hydrops fetalis (homozygous α0-thal)	SEA/SEA						α0/α0	Affected
22	AF	Unknown	Necessary prenatal diagnosis	Hb E-β0-thal with couples of β0-thal carrier and Hb E carrier	Hb E-β0-thal with couples of β0-thal carrier and Hb E carrier			IVSII-654				Hb E carrier	Unaffected carrier
23	AF	Unknown	Necessary prenatal diagnosis	Hb E-β0-thal with couples of β0-thal carrier and Hb E carrier	Hb E-β0-thal with couples of β0-thal carrier and Hb E carrier			CD41/42				β0-thal trait	Unaffected carrier
24	AF	Known	Necessary prenatal diagnosis	Hb E-β0-thal with couples of β0-thal carrier and Hb E carrier	Hb E-β0-thal with couples of β0-thal carrier and Hb E carrier			CD43				βA/βA	Normal
25	AF	Known	Necessary prenatal diagnosis	Hb Bart’s hydrops fetalis (homozygous α0-thal)	Hb Bart’s hydrops fetalis (homozygous α0-thal)	SEA/SEA						α0-thal trait	Unaffected carrier
26	FB	Known	Necessary prenatal diagnosis	Hb Bart’s hydrops fetalis (homozygous α0-thal)	Hb Bart’s hydrops fetalis (homozygous α0-thal)	SEA/SEA						α0-thal trait	Unaffected carrier
27	FB	Unknown	Necessary prenatal diagnosis	Hb Bart’s hydrops fetalis (homozygous α0-thal)	Hb Bart’s hydrops fetalis (homozygous α0-thal)	SEA/SEA						α0-thal trait	Unaffected carrier
28	AF	Known	Necessary prenatal diagnosis	Hb Bart’s hydrops fetalis (homozygous α0-thal)	Hb Bart’s hydrops fetalis (homozygous α0-thal)	SEA/SEA						Negative for α0-thal	Normal
29	AF	Unknown	Data inadequate for fetal risk assessment	Data inadequate for fetal risk assessment	Requests for α0-thal							α0-thal trait	Unaffected carrier	No blood and/or DNA analysis of one or both parents
30	AF	Known	Necessary prenatal diagnosis	Hb E-β0-thal with couples of β0-thal carrier and Hb E carrier	Hb E-β0-thal with couples of β0-thal carrier and Hb E carrier			CD17				β0-thal trait	Unaffected carrier
31	AF	Unknown	Unnecessary prenatal diagnosis	Other α-thal diseases	Homozygous Hb Constant Spring							Hb ConSp carrier	Unaffected carrier
32	AF	Unknown	Data inadequate for fetal risk assessment	Data inadequate for fetal risk assessment	Requests for α0-thal							Negative for α0-thal	Normal	No blood and/or DNA analysis of one or both parents
33	AF	Known	Necessary prenatal diagnosis	Hb E-β0-thal with couples of β0-thal carrier and Hb E carrier	Hb E-β0-thal with couples of β0-thal carrier and Hb E carrier			CD41/42				βA/βA	Normal
34	AF	Known	Necessary prenatal diagnosis	Hb E-β0-thal with couples of β0-thal carrier and Hb E carrier	Hb E-β0-thal with couples of β0-thal carrier and Hb E carrier			CD17				βA/βA	Normal
35	AF	Unknown	Necessary prenatal diagnosis	Hb E-β0-thal with couples of β0-thal carrier and Hb E carrier	Hb E-β0-thal with couples of β0-thal carrier and Hb E carrier			CD17				β0-thal trait	Unaffected carrier
36	AF	Unknown	Necessary prenatal diagnosis	Hb E-β0-thal with couples of β0-thal carrier and Hb E carrier	Hb E-β0-thal with couples of β0-thal carrier and Hb E carrier			CD71/72				β0/βE	Affected
37	FB	Known	Necessary prenatal diagnosis	Hb Bart’s hydrops fetalis (homozygous α0-thal)	Hb Bart’s hydrops fetalis (homozygous α0-thal)	SEA/SEA						α0-thal trait	Unaffected carrier
38	CVS	Known	Necessary prenatal diagnosis	Hb Bart’s hydrops fetalis (homozygous α0-thal)	Hb Bart’s hydrops fetalis (homozygous α0-thal)	SEA/SEA						α0/α0	Affected
39	AF	Known	Necessary prenatal diagnosis	Hb E-β0-thal with couples of β0-thal carrier and Hb E carrier	Hb E-β0-thal with couples of β0-thal carrier and Hb E carrier			CD41/42				βA/βA	Normal
40	FB	Known	Necessary prenatal diagnosis	Hb E-β0-thal with couples of β0-thal carrier and Hb E carrier	Hb E-β0-thal with couples of β0-thal carrier and Hb E carrier			CD17				Hb E carrier	Unaffected carrier
41	AF	Unknown	Data inadequate for fetal risk assessment	Data inadequate for fetal risk assessment	Requests for α0-thal							Negative for α0-thal	Normal	No blood and/or DNA analysis of one or both parents
42	AF	Known	Necessary prenatal diagnosis	Hb E-β0-thal with couples of β0-thal carrier and homozygous Hb E	Hb E-β0-thal with couples of β0-thal carrier and homozygous Hb E			CD17				β0/βE	Affected
43	AF	Unknown	Unnecessary prenatal diagnosis	No risk for thal & hemoglobinopathies	Negative for α0-thal in one or both parents							α0-thal trait	Unaffected carrier	MCV>80 fL and/or Hb E trait with Hb E>25% and/or negative for a0-thal in one or both parents
44	AF	Unknown	Unnecessary prenatal diagnosis	β+-thal diseases	Hb E-β+-thal			Hb Dhonburi				Hb E carrier	Unaffected carrier
45	AF	Known	Necessary prenatal diagnosis	Hb E-β0-thal with couples of β0-thal carrier and Hb E carrier	Hb E-β0-thal with couples of β0-thal carrier and Hb E carrier			CD41/42				Hb E carrier	Unaffected carrier
46	AF	Known	Necessary prenatal diagnosis	Hb E-β0-thal with couples of β0-thal carrier and Hb E carrier	Hb E-β0-thal with couples of β0-thal carrier and Hb E carrier			CD71/72				Hb E carrier	Unaffected carrier
47	CVS	Known	Necessary prenatal diagnosis	Hb E-β0-thal with couples of β0-thal carrier and Hb E carrier	Hb E-β0-thal with couples of β0-thal carrier and Hb E carrier			CD41/42				β0/βE	Affected
48	FB	Unknown	Data inadequate for fetal risk assessment	Data inadequate for fetal risk assessment	Requests with uncharacterized β-thal mutations			Unknown				Hb E carrier	Unaffected carrier	No blood and/or DNA analysis of one or both parents
49	FB	Known	Necessary prenatal diagnosis	Hb E-β0-thal with couples of β0-thal carrier and Hb E carrier	Hb E-β0-thal with couples of β0-thal carrier and Hb E carrier			CD41/42				β0-thal trait	Unaffected carrier
50	AF	Known	Necessary prenatal diagnosis	Hb E-β0-thal with couples of β0-thal carrier and Hb E carrier	Hb E-β0-thal with couples of β0-thal carrier and Hb E carrier			CD71/72				Hb E carrier	Unaffected carrier
51	AF	Known	Necessary prenatal diagnosis	Hb Bart’s hydrops fetalis (homozygous α0-thal)	Hb Bart’s hydrops fetalis (homozygous α0-thal)	SEA/SEA						α0-thal trait	Unaffected carrier
52	AF	Known	Necessary prenatal diagnosis	Hb E-β0-thal with couples of β0-thal carrier and homozygous Hb E	Hb E-β0-thal with couples of β0-thal carrier and homozygous Hb E			CD17				β0/βE	Affected
53	AF	Known	Necessary prenatal diagnosis	Hb E-β0-thal with couples of β0-thal carrier and Hb E carrier	Hb E-β0-thal with couples of β0-thal carrier and Hb E carrier			3.4kb del				β0-thal trait	Unaffected carrier
54	FB	Known	Necessary prenatal diagnosis	Hb E-β0-thal with couples of β0-thal carrier and homozygous Hb E	Hb E-β0-thal with couples of β0-thal carrier and homozygous Hb E			CD41/42				Hb E carrier	Unaffected carrier
55	FB	Known	Necessary prenatal diagnosis	Hb Bart’s hydrops fetalis (homozygous α0-thal)	Hb Bart’s hydrops fetalis (homozygous α0-thal)	SEA/SEA						Negative for α0-thal	Normal
56	AF	Known	Necessary prenatal diagnosis	Hb E-β0-thal with couples of β0-thal carrier and homozygous Hb E	Hb E-β0-thal with couples of β0-thal carrier and homozygous Hb E			CD17				Hb E carrier	Unaffected carrier
57	AF	Unknown	Data inadequate for fetal risk assessment	Data inadequate for fetal risk assessment	Requests for α0-thal							α0/α0	Affected	No blood and/or DNA analysis of one or both parents
58	AF	Known	Necessary prenatal diagnosis	Hb E-β0-thal with couples of β0-thal carrier and Hb E carrier	Hb E-β0-thal with couples of β0-thal carrier and Hb E carrier			CD71/72				Hb E carrier	Unaffected carrier
59	AF	Known	Necessary prenatal diagnosis	Hb Bart’s hydrops fetalis (homozygous α0-thal)	Hb Bart’s hydrops fetalis (homozygous α0-thal)	SEA/SEA						α0-thal trait	Unaffected carrier
60	AF	Known	Necessary prenatal diagnosis	Hb E-β0-thal with couples of β0-thal carrier and Hb E carrier	Hb E-β0-thal with couples of β0-thal carrier and Hb E carrier			CD17				Hb E carrier	Unaffected carrier
61	AF	Unknown	Necessary prenatal diagnosis	Hb E-β0-thal with couples of β0-thal carrier and Hb E carrier	Hb E-β0-thal with couples of β0-thal carrier and Hb E carrier			CD41/42				Hb E carrier	Unaffected carrier
62	FB	Unknown	Unnecessary prenatal diagnosis	No risk for thal & hemoglobinopathies	Negative for α0-thal in one or both parents							α0-thal trait	Unaffected carrier	MCV>80 fL and/or Hb E trait with Hb E>25% and/or negative for a0-thal in one or both parents
63	AF	Known	Necessary prenatal diagnosis	Hb E-β0-thal with couples of β0-thal carrier and homozygous Hb E	Hb E-β0-thal with couples of β0-thal carrier and homozygous Hb E			CD41/42				β0/βE	Affected
64	FB	Known	Necessary prenatal diagnosis	Hb E-β0-thal with couples of β0-thal carrier and homozygous Hb E	Hb E-β0-thal with couples of β0-thal carrier and homozygous Hb E			CD41/42				Hb E carrier	Unaffected carrier
65	FB	Known	Necessary prenatal diagnosis	Hb E-β0-thal with couples of β0-thal carrier and Hb E carrier	Hb E-β0-thal with couples of β0-thal carrier and Hb E carrier			CD71/72				βA/βA	Normal
66	AF	Known	Necessary prenatal diagnosis	Hb Bart’s hydrops fetalis (homozygous α0-thal)	Hb Bart’s hydrops fetalis (homozygous α0-thal)	SEA/SEA						Negative for α0-thal	Normal
67	AF	Known	Necessary prenatal diagnosis	Hb E-β0-thal with couples of β0-thal carrier and Hb E carrier	Hb E-β0-thal with couples of β0-thal carrier and Hb E carrier			CD41/42				β0-thal trait	Unaffected carrier
68	FB	Known	Necessary prenatal diagnosis	Hb Bart’s hydrops fetalis (homozygous α0-thal)	Hb Bart’s hydrops fetalis (homozygous α0-thal)	SEA/SEA						α0-thal trait	Unaffected carrier
69	AF	Unknown	Data inadequate for fetal risk assessment	Data inadequate for fetal risk assessment	Requests for α0-thal							Negative for α0-thal	Normal	No blood and/or DNA analysis of one or both parents
70	AF	Unknown	Necessary prenatal diagnosis	Hb E-β0-thal with couples of β0-thal carrier and homozygous Hb E	Hb E-β0-thal with couples of β0-thal carrier and homozygous Hb E			3.4kb del				β0/βE	Affected
71	CVS	Known	Necessary prenatal diagnosis	Hb E-β0-thal with couples of β0-thal carrier and Hb E carrier	Hb E-β0-thal with couples of β0-thal carrier and Hb E carrier			CD17				Hb E carrier	Unaffected carrier
72	AF	Unknown	Unnecessary prenatal diagnosis	No risk for thal & hemoglobinopathies	Negative for α0-thal in one or both parents							Negative for α0-thal	Normal	MCV>80 fL and/or Hb E trait with Hb E>25% and/or negative for a0-thal in one or both parents
73	AF	Known	Necessary prenatal diagnosis	Hb Bart’s hydrops fetalis (homozygous α0-thal)	Hb Bart’s hydrops fetalis (homozygous α0-thal)	SEA/SEA						α0-thal trait	Unaffected carrier
74	CVS	Known	Necessary prenatal diagnosis	Hb Bart’s hydrops fetalis (homozygous α0-thal)	Hb Bart’s hydrops fetalis (homozygous α0-thal)	SEA/SEA						α0/α0	Affected
75	AF	Known	Necessary prenatal diagnosis	Hb Bart’s hydrops fetalis (homozygous α0-thal)	Hb Bart’s hydrops fetalis (homozygous α0-thal)	SEA/SEA						α0-thal trait	Unaffected carrier
76	CVS	Known	Necessary prenatal diagnosis	Hb Bart’s hydrops fetalis (homozygous α0-thal)	Hb Bart’s hydrops fetalis (homozygous α0-thal)	SEA/SEA						α0/α0	Affected
77	CVS	Known	Necessary prenatal diagnosis	Hb E-β0-thal with couples of β0-thal carrier and Hb E carrier	Hb E-β0-thal with couples of β0-thal carrier and Hb E carrier			CD35				Hb E carrier	Unaffected carrier
78	FB	Unknown	Necessary prenatal diagnosis	Hb Bart’s hydrops fetalis (homozygous α0-thal)	Hb Bart’s hydrops fetalis (homozygous α0-thal)	SEA/SEA						α0-thal trait	Unaffected carrier
79	FB	Unknown	Data inadequate for fetal risk assessment	Data inadequate for fetal risk assessment	Requests for β-thal and Hb E							β0/βE	Affected	No blood and/or DNA analysis of one or both parents
80	FB	Known	Necessary prenatal diagnosis	Hb E-β0-thal with couples of β0-thal carrier and Hb E carrier	Hb E-β0-thal with couples of β0-thal carrier and Hb E carrier			CD41/42				β0-thal trait	Unaffected carrier
81	AF	Known	Necessary prenatal diagnosis	Hb Bart’s hydrops fetalis (homozygous α0-thal)	Hb Bart’s hydrops fetalis (homozygous α0-thal)	SEA/SEA						α0-thal trait	Unaffected carrier
82	AF	Known	Necessary prenatal diagnosis	Hb Bart’s hydrops fetalis (homozygous α0-thal)	Hb Bart’s hydrops fetalis (homozygous α0-thal)	SEA/SEA						α0/α0	Affected
83	CVS	Known	Necessary prenatal diagnosis	Hb Bart’s hydrops fetalis (homozygous α0-thal)	Hb Bart’s hydrops fetalis (homozygous α0-thal)	SEA/SEA						α0-thal trait	Unaffected carrier
84	FB	Unknown	Unnecessary prenatal diagnosis	No risk for thal & hemoglobinopathies	Negative for α0-thal in one or both parents							Negative for α0-thal	Normal	MCV>80 fL and/or Hb E trait with Hb E>25% and/or negative for a0-thal in one or both parents
85	FB	Unknown	Necessary prenatal diagnosis	Hb Bart’s hydrops fetalis (homozygous α0-thal)	Hb Bart’s hydrops fetalis (homozygous α0-thal)	SEA/SEA						α0/α0	Affected
86	AF	Known	Necessary prenatal diagnosis	Hb E-β0-thal with couples of β0-thal carrier and Hb E carrier	Hb E-β0-thal with couples of β0-thal carrier and Hb E carrier			CD17				Hb E carrier	Unaffected carrier
87	AF	Known	Necessary prenatal diagnosis	Hb E-β0-thal with couples of β0-thal carrier and Hb E carrier	Hb E-β0-thal with couples of β0-thal carrier and Hb E carrier			CD41/42				β0/βE	Affected
88	FB	Known	Necessary prenatal diagnosis	Hb Bart’s hydrops fetalis (homozygous α0-thal)	Hb Bart’s hydrops fetalis (homozygous α0-thal)	SEA/SEA						α0/α0	Affected
89	AF	Known	Necessary prenatal diagnosis	Hb Bart’s hydrops fetalis (homozygous α0-thal)	Hb Bart’s hydrops fetalis (homozygous α0-thal)	SEA/SEA						Negative for α0-thal	Normal
90	AF	Unknown	Data inadequate for fetal risk assessment	Data inadequate for fetal risk assessment	Requests for α0-thal							Negative for α0-thal	Normal	No blood and/or DNA analysis of one or both parents
91	AF	Unknown	Unnecessary prenatal diagnosis	No risk for thal & hemoglobinopathies	Negative for α0-thal in one or both parents							α0-thal trait	Unaffected carrier	MCV>80 fL and/or Hb E trait with Hb E>25% and/or negative for a0-thal in one or both parents
92	FB	Known	Necessary prenatal diagnosis	Hb E-β0-thal with couples of β0-thal carrier and homozygous Hb E	Hb E-β0-thal with couples of β0-thal carrier and homozygous Hb E			CD41/42				Hb E carrier	Unaffected carrier
93	CVS	Known	Necessary prenatal diagnosis	Hb Bart’s hydrops fetalis (homozygous α0-thal)	Hb Bart’s hydrops fetalis (homozygous α0-thal)	SEA/SEA						Negative for α0-thal	Normal
94	FB	Known	Necessary prenatal diagnosis	Hb E-β0-thal with couples of β0-thal carrier and Hb E carrier	Hb E-β0-thal with couples of β0-thal carrier and Hb E carrier			IVSI-1				β0/βE	Affected
95	AF	Known	Necessary prenatal diagnosis	Hb E-β0-thal with couples of β0-thal carrier and Hb E carrier	Hb E-β0-thal with couples of β0-thal carrier and Hb E carrier			CD17				β0-thal trait	Unaffected carrier
96	AF	Known	Necessary prenatal diagnosis	Hb Bart’s hydrops fetalis (homozygous α0-thal)	Hb Bart’s hydrops fetalis (homozygous α0-thal)	SEA/SEA						α0/α0	Affected
97	AF	Known	Necessary prenatal diagnosis	Hb E-β0-thal with couples of β0-thal carrier and Hb E carrier	Hb E-β0-thal with couples of β0-thal carrier and Hb E carrier			CD17				β0/βE	Affected
98	CVS	Known	Necessary prenatal diagnosis	Hb Bart’s hydrops fetalis (homozygous α0-thal)	Hb Bart’s hydrops fetalis (homozygous α0-thal)	SEA/SEA						α0/α0	Affected
99	FB	Unknown	Unnecessary prenatal diagnosis	No risk for thal & hemoglobinopathies	Negative for α0-thal in one or both parents							Negative for α0-thal	Normal	MCV>80 fL and/or Hb E trait with Hb E>25% and/or negative for a0-thal in one or both parents
100	AF	Known	Necessary prenatal diagnosis	Hb E-β0-thal with couples of β0-thal carrier and Hb E carrier	Hb E-β0-thal with couples of β0-thal carrier and Hb E carrier			CD17				β0/βE	Affected
101	AF	Unknown	Necessary prenatal diagnosis	Hb E-β0-thal with couples of β0-thal carrier and homozygous Hb E	Hb E-β0-thal with couples of β0-thal carrier and homozygous Hb E			CD17				β0/βE	Affected
102	AF	Unknown	Necessary prenatal diagnosis	Hb E-β0-thal with couples of β0-thal carrier and Hb E carrier	Hb E-β0-thal with couples of β0-thal carrier and Hb E carrier			CD17				β0/βE	Affected
103	AF	Known	Necessary prenatal diagnosis	Hb E-β0-thal with couples of β0-thal carrier and Hb E carrier	Hb E-β0-thal with couples of β0-thal carrier and Hb E carrier			CD17				βA/βA	Normal
104	AF	Known	Necessary prenatal diagnosis	Hb Bart’s hydrops fetalis (homozygous α0-thal)	Hb Bart’s hydrops fetalis (homozygous α0-thal)	SEA/SEA						Negative for α0-thal	Normal
105	AF	Known	Necessary prenatal diagnosis	Hb Bart’s hydrops fetalis (homozygous α0-thal)	Hb Bart’s hydrops fetalis (homozygous α0-thal)	SEA/SEA						α0/α0	Affected
106	AF	Known	Necessary prenatal diagnosis	Hb E-β0-thal with couples of β0-thal carrier and Hb E carrier	Hb E-β0-thal with couples of β0-thal carrier and Hb E carrier			IVSI-1				βA/βA	Normal
107	AF	Known	Necessary prenatal diagnosis	Hb E-β0-thal with couples of β0-thal carrier and homozygous Hb E	Hb E-β0-thal with couples of β0-thal carrier and homozygous Hb E			CD41/42				Hb E carrier	Unaffected carrier
108	AF	Known	Necessary prenatal diagnosis	Hb E-β0-thal with couples of β0-thal carrier and Hb E carrier	Hb E-β0-thal with couples of β0-thal carrier and Hb E carrier			CD41/42				β0/βE	Affected
109	AF	Known	Necessary prenatal diagnosis	Hb E-β0-thal with couples of β0-thal carrier and Hb E carrier	Hb E-β0-thal with couples of β0-thal carrier and Hb E carrier			CD17				Hb E carrier	Unaffected carrier
110	FB	Unknown	Unnecessary prenatal diagnosis	β+-thal diseases	Hb E-β+-thal			NT-31				β+/E	Affected
111	AF	Known	Necessary prenatal diagnosis	Hb E-β0-thal with couples of β0-thal carrier and Hb E carrier	Hb E-β0-thal with couples of β0-thal carrier and Hb E carrier			CD17				βA/βA	Normal
112	AF	Known	Necessary prenatal diagnosis	Hb Bart’s hydrops fetalis (homozygous α0-thal)	Hb Bart’s hydrops fetalis (homozygous α0-thal)	SEA/SEA						α0/α0	Affected
113	AF	Known	Necessary prenatal diagnosis	Hb E-β0-thal with couples of β0-thal carrier and Hb E carrier	Hb E-β0-thal with couples of β0-thal carrier and Hb E carrier			CD71/72				β0-thal trait	Unaffected carrier
114	AF	Known	Necessary prenatal diagnosis	Hb E-β0-thal with couples of β0-thal carrier and Hb E carrier	Hb E-β0-thal with couples of β0-thal carrier and Hb E carrier			CD41/42				β0/βE	Affected
115	AF	Known	Necessary prenatal diagnosis	Hb E-β0-thal with couples of β0-thal carrier and Hb E carrier	Hb E-β0-thal with couples of β0-thal carrier and Hb E carrier			CD41/42				βA/βA	Normal
116	CVS	Unknown	Necessary prenatal diagnosis	Hb Bart’s hydrops fetalis (homozygous α0-thal)	Hb Bart’s hydrops fetalis (homozygous α0-thal)	SEA/SEA						α0-thal trait	Unaffected carrier
117	AF	Known	Necessary prenatal diagnosis	Hb Bart’s hydrops fetalis (homozygous α0-thal)	Hb Bart’s hydrops fetalis (homozygous α0-thal)	SEA/SEA						Negative for α0-thal	Normal
118	FB	Unknown	Data inadequate for fetal risk assessment	Data inadequate for fetal risk assessment	Requests for β-thal and Hb E							βA/βA	Normal	No blood and/or DNA analysis of one or both parents
119	AF	Unknown	Data inadequate for fetal risk assessment	Data inadequate for fetal risk assessment	Requests for α0-thal							Negative for α0-thal	Normal	No blood and/or DNA analysis of one or both parents
120	AF	Known	Necessary prenatal diagnosis	Hb E-β0-thal with couples of β0-thal carrier and Hb E carrier	Hb E-β0-thal with couples of β0-thal carrier and Hb E carrier			3.4 kb del				β0/βE	Affected
121	FB	Known	Necessary prenatal diagnosis	Hb E-β0-thal with couples of β0-thal carrier and Hb E carrier	Hb E-β0-thal with couples of β0-thal carrier and Hb E carrier			CD17				β0-thal trait	Unaffected carrier
122	FB	Unknown	Unnecessary prenatal diagnosis	β+-thal diseases	Hb E-β+-thal			NT-28				β+/E	Affected
123	CVS	Known	Necessary prenatal diagnosis	Hb E-β0-thal with couples of β0-thal carrier and homozygous Hb E	Hb E-β0-thal with couples of β0-thal carrier and homozygous Hb E			CD41/42				β0/βE	Affected
124	AF	Known	Necessary prenatal diagnosis	Hb E-β0-thal with couples of β0-thal carrier and Hb E carrier	Hb E-β0-thal with couples of β0-thal carrier and Hb E carrier			CD17				β0/βE	Affected
125	FB	Unknown	Necessary prenatal diagnosis	Hb Bart’s hydrops fetalis (homozygous α0-thal)	Hb Bart’s hydrops fetalis (homozygous α0-thal)	SEA/SEA						α0/α0	Affected
126	CVS	Known	Necessary prenatal diagnosis	Hb Bart’s hydrops fetalis (homozygous α0-thal)	Hb Bart’s hydrops fetalis (homozygous α0-thal)	SEA/SEA						α0-thal trait	Unaffected carrier
127	AF	Known	Necessary prenatal diagnosis	Hb E-β0-thal with couples of β0-thal carrier and Hb E carrier	Hb E-β0-thal with couples of β0-thal carrier and Hb E carrier			CD41/42				βA/βA	Normal
128	AF	Known	Necessary prenatal diagnosis	Hb E-β0-thal with couples of β0-thal carrier and Hb E carrier	Hb E-β0-thal with couples of β0-thal carrier and Hb E carrier			CD17				β0/βE	Affected
129	AF	Unknown	Data inadequate for fetal risk assessment	Data inadequate for fetal risk assessment	Requests with uncharacterized β-thal mutations			Unknown				βA/βA	Normal	No blood and/or DNA analysis of one or both parents
130	AF	Unknown	Necessary prenatal diagnosis	Hb Bart’s hydrops fetalis (homozygous α0-thal)	Hb Bart’s hydrops fetalis (homozygous α0-thal)	SEA/SEA						α0-thal trait	Unaffected carrier
131	AF	Known	Necessary prenatal diagnosis	Hb E-β0-thal with couples of β0-thal carrier and homozygous Hb E	Hb E-β0-thal with couples of β0-thal carrier and homozygous Hb E			CD17				β0/βE	Affected
132	CVS	Known	Necessary prenatal diagnosis	Hb Bart’s hydrops fetalis (homozygous α0-thal)	Hb Bart’s hydrops fetalis (homozygous α0-thal)	SEA/SEA						α0-thal trait	Unaffected carrier
133	AF	Known	Necessary prenatal diagnosis	Hb Bart’s hydrops fetalis (homozygous α0-thal)	Hb Bart’s hydrops fetalis (homozygous α0-thal)	SEA/SEA						α0/α0	Affected
134	AF	Known	Necessary prenatal diagnosis	Hb E-β0-thal with couples of β0-thal carrier and Hb E carrier	Hb E-β0-thal with couples of β0-thal carrier and Hb E carrier			CD71/72				Hb E carrier	Unaffected carrier
135	AF	Unknown	Data inadequate for fetal risk assessment	Data inadequate for fetal risk assessment	Requests for α0-thal							Negative for α0-thal	Normal	No blood and/or DNA analysis of one or both parents
136	AF	Known	Necessary prenatal diagnosis	Hb E-β0-thal with couples of β0-thal carrier and Hb E carrier	Hb E-β0-thal with couples of β0-thal carrier and Hb E carrier			CD41/42				β0/βE	Affected
137	FB	Known	Necessary prenatal diagnosis	Hb E-β0-thal with couples of β0-thal carrier and Hb E carrier	Hb E-β0-thal with couples of β0-thal carrier and Hb E carrier			CD41/42				βA/βA	Normal
138	FB	Unknown	Necessary prenatal diagnosis	Hb Bart’s hydrops fetalis (homozygous α0-thal)	Hb Bart’s hydrops fetalis (homozygous α0-thal)	SEA/SEA						α0/α0	Affected
139	AF	Known	Necessary prenatal diagnosis	Hb Bart’s hydrops fetalis (homozygous α0-thal)	Hb Bart’s hydrops fetalis (homozygous α0-thal)	SEA/SEA						α0-thal trait	Unaffected carrier
140	FB	Known	Necessary prenatal diagnosis	Hb E-β0-thal with couples of β0-thal carrier and Hb E carrier	Hb E-β0-thal with couples of β0-thal carrier and Hb E carrier			CD71/72				Hb E carrier	Unaffected carrier
141	CVS	Known	Necessary prenatal diagnosis	Hb Bart’s hydrops fetalis (homozygous α0-thal)	Hb Bart’s hydrops fetalis (homozygous α0-thal)	SEA/SEA						Negative for α0-thal	Normal
142	AF	Known	Necessary prenatal diagnosis	Hb E-β0-thal with couples of β0-thal carrier and Hb E carrier	Hb E-β0-thal with couples of β0-thal carrier and Hb E carrier			CD71/72				β0/βE	Affected
143	AF	Unknown	Data inadequate for fetal risk assessment	Data inadequate for fetal risk assessment	Requests for α0-thal							Negative for α0-thal	Normal	No blood and/or DNA analysis of one or both parents
144	AF	Known	Necessary prenatal diagnosis	Hb E-β0-thal with couples of β0-thal carrier and Hb E carrier	Hb E-β0-thal with couples of β0-thal carrier and Hb E carrier			CD41/42				Hb E carrier	Unaffected carrier
145	AF	Unknown	Data inadequate for fetal risk assessment	Data inadequate for fetal risk assessment	Requests for α0-thal							α0-thal trait	Unaffected carrier	No blood and/or DNA analysis of one or both parents
146	AF	Unknown	Necessary prenatal diagnosis	Hb E-β0-thal with couples of β0-thal carrier and Hb E carrier	Hb E-β0-thal with couples of β0-thal carrier and Hb E carrier			CD41/42				Hb E carrier	Unaffected carrier
147	CVS	Known	Necessary prenatal diagnosis	Hb E-β0-thal with couples of β0-thal carrier and Hb E carrier	Hb E-β0-thal with couples of β0-thal carrier and Hb E carrier			CD41/42				β0-thal trait	Unaffected carrier
148	FB	Known	Necessary prenatal diagnosis	Hb E-β0-thal with couples of β0-thal carrier and Hb E carrier	Hb E-β0-thal with couples of β0-thal carrier and Hb E carrier			CD41/42				β0/βE	Affected
149	AF	Known	Necessary prenatal diagnosis	Hb Bart’s hydrops fetalis (homozygous α0-thal)	Hb Bart’s hydrops fetalis (homozygous α0-thal)	SEA/SEA						Negative for α0-thal	Normal
150	FB	Known	Necessary prenatal diagnosis	Hb Bart’s hydrops fetalis (homozygous α0-thal)	Hb Bart’s hydrops fetalis (homozygous α0-thal)	SEA/SEA						α0-thal trait	Unaffected carrier
151	AF	Known	Necessary prenatal diagnosis	Hb E-β0-thal with couples of β0-thal carrier and Hb E carrier	Hb E-β0-thal with couples of β0-thal carrier and Hb E carrier			CD41/42				β0-thal trait	Unaffected carrier
152	AF	Known	Necessary prenatal diagnosis	Hb E-β0-thal with couples of β0-thal carrier and Hb E carrier	Hb E-β0-thal with couples of β0-thal carrier and Hb E carrier			CD41/42				β0-thal trait	Unaffected carrier
153	AF	Unknown	Data inadequate for fetal risk assessment	Data inadequate for fetal risk assessment	Requests with uncharacterized β-thal mutations			Unknown				Hb E carrier	Unaffected carrier	No blood and/or DNA analysis of one or both parents
154	AF	Known	Necessary prenatal diagnosis	Hb Bart’s hydrops fetalis (homozygous α0-thal)	Hb Bart’s hydrops fetalis (homozygous α0-thal)	SEA/SEA						Negative for α0-thal	Normal
155	FB	Unknown	Data inadequate for fetal risk assessment	Data inadequate for fetal risk assessment	Requests with uncharacterized β-thal mutations			Unknown				Nrgative for Hb E	Normal	No blood and/or DNA analysis of one or both parents
156	FB	Known	Necessary prenatal diagnosis	Hb E-β0-thal with couples of β0-thal carrier and Hb E carrier	Hb E-β0-thal with couples of β0-thal carrier and Hb E carrier			CD17				Hb E carrier	Unaffected carrier
157	FB	Known	Necessary prenatal diagnosis	Hb Bart’s hydrops fetalis (homozygous α0-thal)	Hb Bart’s hydrops fetalis (homozygous α0-thal)	SEA/SEA						α0/α0	Affected
158	CVS	Known	Necessary prenatal diagnosis	Hb Bart’s hydrops fetalis (homozygous α0-thal)	Hb Bart’s hydrops fetalis (homozygous α0-thal)	SEA/SEA						Negative for α0-thal	Normal
159	AF	Known	Necessary prenatal diagnosis	Hb E-β0-thal with couples of β0-thal carrier and homozygous Hb E	Hb E-β0-thal with couples of β0-thal carrier and homozygous Hb E			CD17				Hb E carrier	Unaffected carrier
160	AF	Known	Necessary prenatal diagnosis	Hb E-β0-thal with couples of β0-thal carrier and Hb E carrier	Hb E-β0-thal with couples of β0-thal carrier and Hb E carrier			CD41/42				β0/βE	Affected
161	AF	Known	Necessary prenatal diagnosis	Hb Bart’s hydrops fetalis (homozygous α0-thal)	Hb Bart’s hydrops fetalis (homozygous α0-thal)	SEA/SEA						α0-thal trait	Unaffected carrier
162	FB	Known	Necessary prenatal diagnosis	Hb Bart’s hydrops fetalis (homozygous α0-thal)	Hb Bart’s hydrops fetalis (homozygous α0-thal)	SEA/SEA						Negative for α0-thal	Normal
163	AF	Unknown	Data inadequate for fetal risk assessment	Data inadequate for fetal risk assessment	Requests for α0-thal							α0-thal trait	Unaffected carrier	No blood and/or DNA analysis of one or both parents
164	AF	Known	Necessary prenatal diagnosis	Hb Bart’s hydrops fetalis (homozygous α0-thal)	Hb Bart’s hydrops fetalis (homozygous α0-thal)	SEA/SEA						α0/α0	Affected
165	AF	Unknown	Unnecessary prenatal diagnosis	No risk for thal & hemoglobinopathies	Negative for α0-thal in one or both parents							Negative for α0-thal	Normal	MCV>80 fL and/or Hb E trait with Hb E>25% and/or negative for a0-thal in one or both parents
166	FB	Known	Necessary prenatal diagnosis	Hb Bart’s hydrops fetalis (homozygous α0-thal)	Hb Bart’s hydrops fetalis (homozygous α0-thal)	SEA/SEA						α0-thal trait	Unaffected carrier
167	FB	Known	Necessary prenatal diagnosis	Hb E-β0-thal with couples of β0-thal carrier and Hb E carrier	Hb E-β0-thal with couples of β0-thal carrier and Hb E carrier			CD41/42				βA/βA	Normal
168	CVS	Known	Necessary prenatal diagnosis	Hb E-β0-thal with couples of β0-thal carrier and Hb E carrier	Hb E-β0-thal with couples of β0-thal carrier and Hb E carrier			CD41/42				β0/βE	Affected
169	FB	Known	Necessary prenatal diagnosis	Hb Bart’s hydrops fetalis (homozygous α0-thal)	Hb Bart’s hydrops fetalis (homozygous α0-thal)	SEA/SEA						α0/α0	Affected
170	AF	Known	Necessary prenatal diagnosis	Hb Bart’s hydrops fetalis (homozygous α0-thal)	Hb Bart’s hydrops fetalis (homozygous α0-thal)	SEA/SEA						α0-thal trait	Unaffected carrier
171	AF	Known	Necessary prenatal diagnosis	Hb E-β0-thal with couples of β0-thal carrier and Hb E carrier	Hb E-β0-thal with couples of β0-thal carrier and Hb E carrier			CD41/42				β0/βE	Affected
172	AF	Known	Necessary prenatal diagnosis	Hb Bart’s hydrops fetalis (homozygous α0-thal)	Hb Bart’s hydrops fetalis (homozygous α0-thal)	SEA/SEA						α0-thal trait	Unaffected carrier
173	AF	Known	Necessary prenatal diagnosis	Hb E-β0-thal with couples of β0-thal carrier and Hb E carrier	Hb E-β0-thal with couples of β0-thal carrier and Hb E carrier			CD71/72				β0-thal trait	Unaffected carrier
174	AF	Known	Necessary prenatal diagnosis	Hb Bart’s hydrops fetalis (homozygous α0-thal)	Hb Bart’s hydrops fetalis (homozygous α0-thal)	SEA/SEA						α0-thal trait	Unaffected carrier
175	AF	Known	Necessary prenatal diagnosis	Hb Bart’s hydrops fetalis (homozygous α0-thal)	Hb Bart’s hydrops fetalis (homozygous α0-thal)	SEA/SEA						α0-thal trait	Unaffected carrier
176	FB	Known	Necessary prenatal diagnosis	Hb E-β0-thal with couples of β0-thal carrier and Hb E carrier	Hb E-β0-thal with couples of β0-thal carrier and Hb E carrier			CD41/42				β0/βE	Affected
177	FB	Known	Necessary prenatal diagnosis	Hb E-β0-thal with couples of β0-thal carrier and Hb E carrier	Hb E-β0-thal with couples of β0-thal carrier and Hb E carrier			CD41/42				β0-thal trait	Unaffected carrier
178	AF	Known	Necessary prenatal diagnosis	Hb E-β0-thal with couples of β0-thal carrier and Hb E carrier	Hb E-β0-thal with couples of β0-thal carrier and Hb E carrier			CD41/42				βA/βA	Normal
179	AF	Known	Necessary prenatal diagnosis	Hb E-β0-thal with couples of β0-thal carrier and Hb E carrier	Hb E-β0-thal with couples of β0-thal carrier and Hb E carrier			CD17				Hb E carrier	Unaffected carrier
180	AF	Unknown	Necessary prenatal diagnosis	Hb Bart’s hydrops fetalis (homozygous α0-thal)	Hb Bart’s hydrops fetalis (homozygous α0-thal)	SEA/SEA						Negative for α0-thal	Normal
181	AF	Unknown	Necessary prenatal diagnosis	Hb Bart’s hydrops fetalis (homozygous α0-thal)	Hb Bart’s hydrops fetalis (homozygous α0-thal)	SEA/SEA						α0/α0	Affected
182	FB	Known	Necessary prenatal diagnosis	Hb E-β0-thal with couples of β0-thal carrier and homozygous Hb E	Hb E-β0-thal with couples of β0-thal carrier and homozygous Hb E			IVSI-5				Hb E carrier	Unaffected carrier
183	AF	Known	Necessary prenatal diagnosis	Hb E-β0-thal with couples of β0-thal carrier and Hb E carrier	Hb E-β0-thal with couples of β0-thal carrier and Hb E carrier			CD41/42				β0/βE	Affected
184	AF	Known	Necessary prenatal diagnosis	Hb Bart’s hydrops fetalis (homozygous α0-thal)	Hb Bart’s hydrops fetalis (homozygous α0-thal)	SEA/SEA						Negative for α0-thal	Normal
185	FB	Known	Necessary prenatal diagnosis	Hb E-β0-thal with couples of β0-thal carrier and Hb E carrier	Hb E-β0-thal with couples of β0-thal carrier and Hb E carrier			CD17				βA/βA	Normal
186	AF	Known	Necessary prenatal diagnosis	Hb E-β0-thal with couples of β0-thal carrier and Hb E carrier	Hb E-β0-thal with couples of β0-thal carrier and Hb E carrier			CD41/42				Hb E carrier	Unaffected carrier
187	CVS	Known	Necessary prenatal diagnosis	Hb Bart’s hydrops fetalis (homozygous α0-thal)	Hb Bart’s hydrops fetalis (homozygous α0-thal)	SEA/SEA						α0-thal trait	Unaffected carrier
188	FB	Known	Necessary prenatal diagnosis	Hb E-β0-thal with couples of β0-thal carrier and Hb E carrier	Hb E-β0-thal with couples of β0-thal carrier and Hb E carrier			CD41/42				Hb E carrier	Unaffected carrier
189	FB	Known	Necessary prenatal diagnosis	Hb E-β0-thal with couples of β0-thal carrier and Hb E carrier	Hb E-β0-thal with couples of β0-thal carrier and Hb E carrier			CD17				βA/βA	Normal
190	AF	Known	Necessary prenatal diagnosis	Hb Bart’s hydrops fetalis (homozygous α0-thal)	Hb Bart’s hydrops fetalis (homozygous α0-thal)	SEA/SEA						α0/α0	Affected
191	AF	Known	Necessary prenatal diagnosis	Hb Bart’s hydrops fetalis (homozygous α0-thal)	Hb Bart’s hydrops fetalis (homozygous α0-thal)	SEA/SEA						α0-thal trait	Unaffected carrier
192	FB	Known	Necessary prenatal diagnosis	Hb E-β0-thal with couples of β0-thal carrier and Hb E carrier	Hb E-β0-thal with couples of β0-thal carrier and Hb E carrier			IVSI-1				β0/βE	Affected
193	AF	Known	Necessary prenatal diagnosis	Hb Bart’s hydrops fetalis (homozygous α0-thal)	Hb Bart’s hydrops fetalis (homozygous α0-thal)	SEA/SEA						α0/α0	Affected
194	AF	Known	Necessary prenatal diagnosis	Hb E-β0-thal with couples of β0-thal carrier and Hb E carrier	Hb E-β0-thal with couples of β0-thal carrier and Hb E carrier			CD17				βA/βA	Normal
195	AF	Unknown	Necessary prenatal diagnosis	Hb E-β0-thal with couples of β0-thal carrier and homozygous Hb E	Hb E-β0-thal with couples of β0-thal carrier and homozygous Hb E			CD17				β0/βE	Affected
196	FB	Known	Necessary prenatal diagnosis	Hb Bart’s hydrops fetalis (homozygous α0-thal)	Hb Bart’s hydrops fetalis (homozygous α0-thal)	SEA/SEA						α0-thal trait	Unaffected carrier
197	AF	Known	Necessary prenatal diagnosis	Hb E-β0-thal with couples of β0-thal carrier and Hb E carrier	Hb E-β0-thal with couples of β0-thal carrier and Hb E carrier			CD71/72				Hb E carrier	Unaffected carrier
198	FB	Known	Necessary prenatal diagnosis	Hb Bart’s hydrops fetalis (homozygous α0-thal)	Hb Bart’s hydrops fetalis (homozygous α0-thal)	SEA/SEA						α0-thal trait	Unaffected carrier
199	FB	Known	Necessary prenatal diagnosis	Hb Bart’s hydrops fetalis (homozygous α0-thal)	Hb Bart’s hydrops fetalis (homozygous α0-thal)	SEA/SEA						α0/α0	Affected
200	AF	Known	Necessary prenatal diagnosis	Hb Bart’s hydrops fetalis (homozygous α0-thal)	Hb Bart’s hydrops fetalis (homozygous α0-thal)	SEA/SEA						Negative for α0-thal	Normal
201	FB	Known	Necessary prenatal diagnosis	Hb Bart’s hydrops fetalis (homozygous α0-thal)	Hb Bart’s hydrops fetalis (homozygous α0-thal)	SEA/SEA						α0/α0	Affected
202	AF	Known	Necessary prenatal diagnosis	Hb E-β0-thal with couples of β0-thal carrier and Hb E carrier	Hb E-β0-thal with couples of β0-thal carrier and Hb E carrier			CD41/42				β0-thal trait	Unaffected carrier
203	AF	Known	Necessary prenatal diagnosis	Hb E-β0-thal with couples of β0-thal carrier and Hb E carrier	Hb E-β0-thal with couples of β0-thal carrier and Hb E carrier			CD41/42				Hb E carrier	Unaffected carrier
204	AF	Unknown	Data inadequate for fetal risk assessment	Data inadequate for fetal risk assessment	Requests for α0-thal							α0-thal trait	Unaffected carrier	No blood and/or DNA analysis of one or both parents
205	AF	Known	Necessary prenatal diagnosis	Hb E-β0-thal with couples of β0-thal carrier and homozygous Hb E	Hb E-β0-thal with couples of β0-thal carrier and homozygous Hb E			CD41/42				Hb E carrier	Unaffected carrier
206	AF	Known	Unnecessary prenatal diagnosis	High Hb F determinants	Hb E-δβ0-thal					δβ0-thal		δβ0-thal trait	Unaffected carrier
207	AF	Unknown	Necessary prenatal diagnosis	Hb E-β0-thal with couples of β0-thal carrier and homozygous Hb E	Hb E-β0-thal with couples of β0-thal carrier and homozygous Hb E			CD17				Hb E carrier	Unaffected carrier
208	AF	Unknown	Data inadequate for fetal risk assessment	Data inadequate for fetal risk assessment	Requests for β-thal and Hb E							βA/βA	Normal	No blood and/or DNA analysis of one or both parents
209	AF	Known	Necessary prenatal diagnosis	Hb E-β0-thal with couples of β0-thal carrier and Hb E carrier	Hb E-β0-thal with couples of β0-thal carrier and Hb E carrier			CD17				β0-thal trait	Unaffected carrier
210	FB	Known	Necessary prenatal diagnosis	Hb Bart’s hydrops fetalis (homozygous α0-thal)	Hb Bart’s hydrops fetalis (homozygous α0-thal)	SEA/SEA						α0-thal trait	Unaffected carrier
211	FB	Known	Necessary prenatal diagnosis	Hb Bart’s hydrops fetalis (homozygous α0-thal)	Hb Bart’s hydrops fetalis (homozygous α0-thal)	SEA/SEA						α0-thal trait	Unaffected carrier
212	FB	Known	Necessary prenatal diagnosis	Hb E-β0-thal with couples of β0-thal carrier and Hb E carrier	Hb E-β0-thal with couples of β0-thal carrier and Hb E carrier			CD41/42				β0/βE	Affected
213	AF	Known	Unnecessary prenatal diagnosis	β+-thal diseases	Hb E-β+-thal			NT-28				Hb E carrier	Unaffected carrier
214	AF	Known	Necessary prenatal diagnosis	Hb Bart’s hydrops fetalis (homozygous α0-thal)	Hb Bart’s hydrops fetalis (homozygous α0-thal)	SEA/SEA						α0-thal trait	Unaffected carrier
215	AF	Unknown	Unnecessary prenatal diagnosis	High Hb F determinants	Hb E-δβ0-thal					δβ0-thal		Hb E carrier	Unaffected carrier
216	AF	Known	Necessary prenatal diagnosis	Hb E-β0-thal with couples of β0-thal carrier and Hb E carrier	Hb E-β0-thal with couples of β0-thal carrier and Hb E carrier			CD41/42				βA/βA	Normal
217	AF	Known	Necessary prenatal diagnosis	Hb Bart’s hydrops fetalis (homozygous α0-thal)	Hb Bart’s hydrops fetalis (homozygous α0-thal)	SEA/SEA						α0-thal trait	Unaffected carrier
218	FB	Known	Necessary prenatal diagnosis	Hb Bart’s hydrops fetalis (homozygous α0-thal)	Hb Bart’s hydrops fetalis (homozygous α0-thal)	SEA/SEA						α0-thal trait	Unaffected carrier
219	AF	Known	Necessary prenatal diagnosis	Hb Bart’s hydrops fetalis (homozygous α0-thal)	Hb Bart’s hydrops fetalis (homozygous α0-thal)	SEA/SEA						α0-thal trait	Unaffected carrier
220	FB	Known	Necessary prenatal diagnosis	Hb E-β0-thal with couples of β0-thal carrier and Hb E carrier	Hb E-β0-thal with couples of β0-thal carrier and Hb E carrier			CD17				β0/βE	Affected
221	AF	Known	Necessary prenatal diagnosis	Hb E-β0-thal with couples of β0-thal carrier and Hb E carrier	Hb E-β0-thal with couples of β0-thal carrier and Hb E carrier			CD41/42				Hb E carrier	Unaffected carrier
222	AF	Known	Necessary prenatal diagnosis	Hb Bart’s hydrops fetalis (homozygous α0-thal)	Hb Bart’s hydrops fetalis (homozygous α0-thal)	SEA/SEA						α0-thal trait	Unaffected carrier
223	AF	Unknown	Data inadequate for fetal risk assessment	Data inadequate for fetal risk assessment	Requests for α0-thal							α0/α0	Affected	No blood and/or DNA analysis of one or both parents
224	AF	Known	Necessary prenatal diagnosis	Hb E-β0-thal with couples of β0-thal carrier and Hb E carrier	Hb E-β0-thal with couples of β0-thal carrier and Hb E carrier			CD35				β0/βE	Affected
225	FB	Known	Necessary prenatal diagnosis	Hb Bart’s hydrops fetalis (homozygous α0-thal)	Hb Bart’s hydrops fetalis (homozygous α0-thal)	SEA/SEA						α0/α0	Affected
226	FB	Known	Necessary prenatal diagnosis	Hb Bart’s hydrops fetalis (homozygous α0-thal)	Hb Bart’s hydrops fetalis (homozygous α0-thal)	SEA/SEA						Negative for α0-thal	Normal
227	AF	Known	Necessary prenatal diagnosis	Hb E-β0-thal with couples of β0-thal carrier and Hb E carrier	Hb E-β0-thal with couples of β0-thal carrier and Hb E carrier			CD17				β0/βE	Affected
228	AF	Unknown	Data inadequate for fetal risk assessment	Data inadequate for fetal risk assessment	Requests for α0-thal							α0-thal trait	Unaffected carrier	No blood and/or DNA analysis of one or both parents
229	FB	Known	Necessary prenatal diagnosis	Hb Bart’s hydrops fetalis (homozygous α0-thal)	Hb Bart’s hydrops fetalis (homozygous α0-thal)	SEA/SEA						Negative for α0-thal	Normal
230	AF	Unknown	Necessary prenatal diagnosis	Hb Bart’s hydrops fetalis (homozygous α0-thal)	Hb Bart’s hydrops fetalis (homozygous α0-thal)	SEA/SEA						Negative for α0-thal	Normal
231	AF	Unknown	Data inadequate for fetal risk assessment	Data inadequate for fetal risk assessment	Requests with uncharacterized β-thal mutations			Unknown				βA/βA	Normal	No blood and/or DNA analysis of one or both parents
232	AF	Unknown	Unnecessary prenatal diagnosis	β+-thal diseases	Hb E-β+-thal			NT-28				β+-thal trait	Unaffected carrier
233	AF	Known	Necessary prenatal diagnosis	Hb E-β0-thal with couples of β0-thal carrier and Hb E carrier	Hb E-β0-thal with couples of β0-thal carrier and Hb E carrier			CD17				Hb E carrier	Unaffected carrier
234	AF	Known	Unnecessary prenatal diagnosis	β+-thal diseases	Hb E-β+-thal			NT-28				βA/βA	Normal
235	FB	Known	Necessary prenatal diagnosis	Hb E-β0-thal with couples of β0-thal carrier and Hb E carrier	Hb E-β0-thal with couples of β0-thal carrier and Hb E carrier			CD41/42				βA/βA	Normal
236	AF	Unknown	Unnecessary prenatal diagnosis	No risk for thal & hemoglobinopathies	Negative for α0-thal in one or both parents							Negative for α0-thal	Normal	MCV>80 fL and/or Hb E trait with Hb E>25% and/or negative for a0-thal in one or both parents
237	AF	Unknown	Unnecessary prenatal diagnosis	No risk for thal & hemoglobinopathies	Negative for α0-thal in one or both parents							Negative for α0-thal	Normal	MCV>80 fL and/or Hb E trait with Hb E>25% and/or negative for a0-thal in one or both parents
238	AF	Known	Necessary prenatal diagnosis	Hb Bart’s hydrops fetalis (homozygous α0-thal)	Hb Bart’s hydrops fetalis (homozygous α0-thal)	SEA/SEA						α0-thal trait	Unaffected carrier
239	AF	Known	Necessary prenatal diagnosis	Hb Bart’s hydrops fetalis (homozygous α0-thal)	Hb Bart’s hydrops fetalis (homozygous α0-thal)	SEA/SEA						α0/α0	Affected
240	AF	Known	Necessary prenatal diagnosis	Hb Bart’s hydrops fetalis (homozygous α0-thal)	Hb Bart’s hydrops fetalis (homozygous α0-thal)	SEA/SEA						α0-thal trait	Unaffected carrier
241	FB	Known	Necessary prenatal diagnosis	Hb Bart’s hydrops fetalis (homozygous α0-thal)	Hb Bart’s hydrops fetalis (homozygous α0-thal)	SEA/SEA						Negative for α0-thal	Normal
242	FB	Known	Necessary prenatal diagnosis	Hb Bart’s hydrops fetalis (homozygous α0-thal)	Hb Bart’s hydrops fetalis (homozygous α0-thal)	SEA/SEA						α0-thal trait	Unaffected carrier
243	CVS	Known	Necessary prenatal diagnosis	Hb E-β0-thal with couples of β0-thal carrier and Hb E carrier	Hb E-β0-thal with couples of β0-thal carrier and Hb E carrier			CD41/42				β0-thal trait	Unaffected carrier
244	AF	Known	Necessary prenatal diagnosis	Hb Bart’s hydrops fetalis (homozygous α0-thal)	Hb Bart’s hydrops fetalis (homozygous α0-thal)	SEA/SEA						α0-thal trait	Unaffected carrier
245	AF	Known	Necessary prenatal diagnosis	Hb E-β0-thal with couples of β0-thal carrier and Hb E carrier	Hb E-β0-thal with couples of β0-thal carrier and Hb E carrier			CD17				Hb E carrier	Unaffected carrier
246	AF	Known	Necessary prenatal diagnosis	Hb E-β0-thal with couples of β0-thal carrier and Hb E carrier	Hb E-β0-thal with couples of β0-thal carrier and Hb E carrier			CD71/72				β0/βE	Affected
247	AF	Unknown	Necessary prenatal diagnosis	Hb E-β0-thal with couples of β0-thal carrier and Hb E carrier	Hb E-β0-thal with couples of β0-thal carrier and Hb E carrier			CD41/42				Hb E carrier	Unaffected carrier
248	AF	Unknown	Unnecessary prenatal diagnosis	No risk for thal & hemoglobinopathies	Non-β-thal carrier							Hb E carrier	Unaffected carrier	Non-β-thal carrier such as homozygous Hb E, Hb E trait with high Hb F, normal Hb type (A2A with normal Hb A2)
249	AF	Known	Necessary prenatal diagnosis	Hb E-β0-thal with couples of β0-thal carrier and Hb E carrier	Hb E-β0-thal with couples of β0-thal carrier and Hb E carrier			CD41/42				Hb E carrier	Unaffected carrier
250	FB	Known	Necessary prenatal diagnosis	Hb E-β0-thal with couples of β0-thal carrier and Hb E carrier	Hb E-β0-thal with couples of β0-thal carrier and Hb E carrier			CD41/42				Hb E carrier	Unaffected carrier
251	AF	Known	Necessary prenatal diagnosis	Hb E-β0-thal with couples of β0-thal carrier and homozygous Hb E	Hb E-β0-thal with couples of β0-thal carrier and homozygous Hb E			CD41/42				β0/βE	Affected
252	AF	Known	Necessary prenatal diagnosis	Hb Bart’s hydrops fetalis (homozygous α0-thal)	Hb Bart’s hydrops fetalis (homozygous α0-thal)	SEA/SEA						α0-thal trait	Unaffected carrier
253	AF	Known	Necessary prenatal diagnosis	Hb Bart’s hydrops fetalis (homozygous α0-thal)	Hb Bart’s hydrops fetalis (homozygous α0-thal)	SEA/SEA						α0-thal trait	Unaffected carrier
254	AF	Known	Necessary prenatal diagnosis	Hb Bart’s hydrops fetalis (homozygous α0-thal)	Hb Bart’s hydrops fetalis (homozygous α0-thal)	SEA/SEA						α0-thal trait	Unaffected carrier
255	AF	Known	Necessary prenatal diagnosis	Hb Bart’s hydrops fetalis (homozygous α0-thal)	Hb Bart’s hydrops fetalis (homozygous α0-thal)	SEA/SEA						α0-thal trait	Unaffected carrier
256	AF	Unknown	Data inadequate for fetal risk assessment	Data inadequate for fetal risk assessment	Requests for α0-thal							α0-thal trait	Unaffected carrier	No blood and/or DNA analysis of one or both parents
257	FB	Known	Necessary prenatal diagnosis	Hb E-β0-thal with couples of β0-thal carrier and homozygous Hb E	Hb E-β0-thal with couples of β0-thal carrier and homozygous Hb E			CD17				Hb E carrier	Unaffected carrier
258	AF	Known	Necessary prenatal diagnosis	Hb E-β0-thal with couples of β0-thal carrier and Hb E carrier	Hb E-β0-thal with couples of β0-thal carrier and Hb E carrier			CD41/42				Hb E carrier	Unaffected carrier
259	AF	Unknown	Necessary prenatal diagnosis	Hb E-β0-thal with couples of β0-thal carrier and Hb E carrier	Hb E-β0-thal with couples of β0-thal carrier and Hb E carrier			CD41/42				β0-thal trait	Unaffected carrier
260	AF	Unknown	Necessary prenatal diagnosis	Hb E-β0-thal with couples of β0-thal carrier and Hb E carrier	Hb E-β0-thal with couples of β0-thal carrier and Hb E carrier			CD17				β0-thal trait	Unaffected carrier
261	AF	Unknown	Necessary prenatal diagnosis	Hb Bart’s hydrops fetalis (homozygous α0-thal)	Hb Bart’s hydrops fetalis (homozygous α0-thal)	SEA/SEA						α0/α0	Affected
262	AF	Unknown	Unnecessary prenatal diagnosis	No risk for thal & hemoglobinopathies	Negative for α0-thal in one or both parents							Negative for α0-thal	Normal	MCV>80 fL and/or Hb E trait with Hb E>25% and/or negative for a0-thal in one or both parents
263	AF	Unknown	Necessary prenatal diagnosis	Hb Bart’s hydrops fetalis (homozygous α0-thal)	Hb Bart’s hydrops fetalis (homozygous α0-thal)	SEA/SEA						Negative for α0-thal	Normal
264	AF	Unknown	Unnecessary prenatal diagnosis	No risk for thal & hemoglobinopathies	Non-β-thal carrier							Hb E/Hb E	Unaffected carrier	Non-β-thal carrier such as homozygous Hb E, Hb E trait with high Hb F, normal Hb type (A2A with normal Hb A2)
265	FB	Known	Necessary prenatal diagnosis	Hb E-β0-thal with couples of β0-thal carrier and Hb E carrier	Hb E-β0-thal with couples of β0-thal carrier and Hb E carrier			CD17				Hb E carrier	Unaffected carrier
266	FB	Known	Necessary prenatal diagnosis	Hb E-β0-thal with couples of β0-thal carrier and homozygous Hb E	Hb E-β0-thal with couples of β0-thal carrier and homozygous Hb E			CD41/42				Hb E carrier	Unaffected carrier
267	AF	Known	Necessary prenatal diagnosis	Hb E-β0-thal with couples of β0-thal carrier and Hb E carrier	Hb E-β0-thal with couples of β0-thal carrier and Hb E carrier			3.4kb del				βA/βA	Normal
268	FB	Known	Necessary prenatal diagnosis	Hb Bart’s hydrops fetalis (homozygous α0-thal)	Hb Bart’s hydrops fetalis (homozygous α0-thal)	SEA/SEA						α0-thal trait	Unaffected carrier
269	AF	Known	Necessary prenatal diagnosis	Hb E-β0-thal with couples of β0-thal carrier and Hb E carrier	Hb E-β0-thal with couples of β0-thal carrier and Hb E carrier			CD41/42				Hb E carrier	Unaffected carrier
270	AF	Known	Necessary prenatal diagnosis	Hb E-β0-thal with couples of β0-thal carrier and homozygous Hb E	Hb E-β0-thal with couples of β0-thal carrier and homozygous Hb E			CD41/42				β0/βE	Affected
271	FB	Known	Necessary prenatal diagnosis	Hb Bart’s hydrops fetalis (homozygous α0-thal)	Hb Bart’s hydrops fetalis (homozygous α0-thal)	SEA/SEA						α0-thal trait	Unaffected carrier
272	FB	Known	Necessary prenatal diagnosis	Hb E-β0-thal with couples of β0-thal carrier and homozygous Hb E	Hb E-β0-thal with couples of β0-thal carrier and homozygous Hb E			CD17				Hb E carrier	Unaffected carrier
273	AF	Known	Necessary prenatal diagnosis	Hb Bart’s hydrops fetalis (homozygous α0-thal)	Hb Bart’s hydrops fetalis (homozygous α0-thal)	SEA/SEA						α0/α0	Affected
274	AF	Known	Necessary prenatal diagnosis	Hb E-β0-thal with couples of β0-thal carrier and Hb E carrier	Hb E-β0-thal with couples of β0-thal carrier and Hb E carrier			CD17				β0-thal trait	Unaffected carrier
275	AF	Known	Necessary prenatal diagnosis	Hb Bart’s hydrops fetalis (homozygous α0-thal)	Hb Bart’s hydrops fetalis (homozygous α0-thal)	SEA/SEA						α0/α0	Affected
276	AF	Known	Necessary prenatal diagnosis	Hb E-β0-thal with couples of β0-thal carrier and Hb E carrier	Hb E-β0-thal with couples of β0-thal carrier and Hb E carrier			CD17				βA/βA	Normal
277	AF	Known	Necessary prenatal diagnosis	Hb Bart’s hydrops fetalis (homozygous α0-thal)	Hb Bart’s hydrops fetalis (homozygous α0-thal)	SEA/SEA						α0-thal trait	Unaffected carrier
278	CVS	Known	Necessary prenatal diagnosis	Hb E-β0-thal with couples of β0-thal carrier and homozygous Hb E	Hb E-β0-thal with couples of β0-thal carrier and homozygous Hb E			3.4kb del				Hb E carrier	Unaffected carrier
279	AF	Known	Necessary prenatal diagnosis	Hb E-β0-thal with couples of β0-thal carrier and Hb E carrier	Hb E-β0-thal with couples of β0-thal carrier and Hb E carrier			CD41/42				β0-thal trait	Unaffected carrier
280	AF	Known	Necessary prenatal diagnosis	Hb E-β0-thal with couples of β0-thal carrier and Hb E carrier	Hb E-β0-thal with couples of β0-thal carrier and Hb E carrier			CD17				βA/βA	Normal
281	AF	Unknown	Data inadequate for fetal risk assessment	Data inadequate for fetal risk assessment	Requests for α0-thal							α0-thal trait	Unaffected carrier	No blood and/or DNA analysis of one or both parents
282	AF	Unknown	Unnecessary prenatal diagnosis	No risk for thal & hemoglobinopathies	Negative for α0-thal in one or both parents							Negative for α0-thal	Normal	MCV>80 fL and/or Hb E trait with Hb E>25% and/or negative for a0-thal in one or both parents
283	FB	Known	Necessary prenatal diagnosis	Hb E-β0-thal with couples of β0-thal carrier and Hb E carrier	Hb E-β0-thal with couples of β0-thal carrier and Hb E carrier			CD41/42				Hb E carrier	Unaffected carrier
284	FB	Known	Necessary prenatal diagnosis	Hb E-β0-thal with couples of β0-thal carrier and Hb E carrier	Hb E-β0-thal with couples of β0-thal carrier and Hb E carrier			CD41/42				βA/βA	Normal
285	AF	Known	Necessary prenatal diagnosis	Hb E-β0-thal with couples of β0-thal carrier and Hb E carrier	Hb E-β0-thal with couples of β0-thal carrier and Hb E carrier			CD17				βA/βA	Normal
286	FB	Known	Necessary prenatal diagnosis	Hb E-β0-thal with couples of β0-thal carrier and Hb E carrier	Hb E-β0-thal with couples of β0-thal carrier and Hb E carrier			IVSII-654				Hb E carrier	Unaffected carrier
287	AF	Known	Necessary prenatal diagnosis	Hb Bart’s hydrops fetalis (homozygous α0-thal)	Hb Bart’s hydrops fetalis (homozygous α0-thal)	SEA/SEA						α0/α0	Affected
288	FB	Known	Necessary prenatal diagnosis	Hb E-β0-thal with couples of β0-thal carrier and Hb E carrier	Hb E-β0-thal with couples of β0-thal carrier and Hb E carrier			CD41/42				Hb E carrier	Unaffected carrier
289	AF	Known	Necessary prenatal diagnosis	Hb E-β0-thal with couples of β0-thal carrier and Hb E carrier	Hb E-β0-thal with couples of β0-thal carrier and Hb E carrier			CD41/42				Hb E carrier	Unaffected carrier
290	AF	Known	Necessary prenatal diagnosis	Hb E-β0-thal with couples of β0-thal carrier and Hb E carrier	Hb E-β0-thal with couples of β0-thal carrier and Hb E carrier			CD41/42				βA/βA	Normal
291	AF	Known	Necessary prenatal diagnosis	Hb Bart’s hydrops fetalis (homozygous α0-thal)	Hb Bart’s hydrops fetalis (homozygous α0-thal)	SEA/SEA						α0-thal trait	Unaffected carrier
292	AF	Known	Necessary prenatal diagnosis	Hb E-β0-thal with couples of β0-thal carrier and Hb E carrier	Hb E-β0-thal with couples of β0-thal carrier and Hb E carrier			CD41/42				β0-thal trait	Unaffected carrier
293	AF	Known	Necessary prenatal diagnosis	Hb E-β0-thal with couples of β0-thal carrier and homozygous Hb E	Hb E-β0-thal with couples of β0-thal carrier and homozygous Hb E			CD17				Hb E carrier	Unaffected carrier
294	AF	Unknown	Necessary prenatal diagnosis	Hb Bart’s hydrops fetalis (homozygous α0-thal)	Hb Bart’s hydrops fetalis (homozygous α0-thal)	SEA/SEA						α0-thal trait	Unaffected carrier
295	AF	Unknown	Unnecessary prenatal diagnosis	No risk for thal & hemoglobinopathies	Negative for α0-thal in one or both parents							Negative for α0-thal	Normal	MCV>80 fL and/or Hb E trait with Hb E>25% and/or negative for a0-thal in one or both parents
296	FB	Known	Necessary prenatal diagnosis	Hb E-β0-thal with couples of β0-thal carrier and homozygous Hb E	Hb E-β0-thal with couples of β0-thal carrier and homozygous Hb E			CD17				Hb E carrier	Unaffected carrier
297	AF	Unknown	Necessary prenatal diagnosis	Hb E-β0-thal with couples of β0-thal carrier and Hb E carrier	Hb E-β0-thal with couples of β0-thal carrier and Hb E carrier			CD17				Hb E carrier	Unaffected carrier
298	AF	Known	Necessary prenatal diagnosis	Hb E-β0-thal with couples of β0-thal carrier and Hb E carrier	Hb E-β0-thal with couples of β0-thal carrier and Hb E carrier			CD41/42				β0-thal trait	Unaffected carrier
299	AF	Unknown	Unnecessary prenatal diagnosis	No risk for thal & hemoglobinopathies	Negative for α0-thal in one or both parents							Negative for α0-thal	Normal	MCV>80 fL and/or Hb E trait with Hb E>25% and/or negative for a0-thal in one or both parents
300	AF	Known	Necessary prenatal diagnosis	Hb E-β0-thal with couples of β0-thal carrier and Hb E carrier	Hb E-β0-thal with couples of β0-thal carrier and Hb E carrier			CD17				β0/βE	Affected
301	AF	Known	Necessary prenatal diagnosis	Hb E-β0-thal with couples of β0-thal carrier and Hb E carrier	Hb E-β0-thal with couples of β0-thal carrier and Hb E carrier			CD41/42				Hb E carrier	Unaffected carrier
302	AF	Known	Necessary prenatal diagnosis	Hb Bart’s hydrops fetalis (homozygous α0-thal)	Hb Bart’s hydrops fetalis (homozygous α0-thal)	SEA/SEA						Negative for α0-thal	Normal
303	AF	Known	Necessary prenatal diagnosis	Hb Bart’s hydrops fetalis (homozygous α0-thal)	Hb Bart’s hydrops fetalis (homozygous α0-thal)	SEA/SEA						α0-thal trait	Unaffected carrier
304	FB	Known	Necessary prenatal diagnosis	Hb E-β0-thal with couples of β0-thal carrier and Hb E carrier	Hb E-β0-thal with couples of β0-thal carrier and Hb E carrier			CD17				β0-thal trait	Unaffected carrier
305	AF	Unknown	Necessary prenatal diagnosis	Hb E-β0-thal with couples of β0-thal carrier and Hb E carrier	Hb E-β0-thal with couples of β0-thal carrier and Hb E carrier			CD17				βA/βA	Normal
306	AF	Unknown	Necessary prenatal diagnosis	Hb Bart’s hydrops fetalis (homozygous α0-thal)	Hb Bart’s hydrops fetalis (homozygous α0-thal)	SEA/SEA						α0-thal trait	Unaffected carrier
307	CVS	Known	Necessary prenatal diagnosis	Hb E-β0-thal with couples of β0-thal carrier and Hb E carrier	Hb E-β0-thal with couples of β0-thal carrier and Hb E carrier			CD41/42				β0-thal trait	Unaffected carrier
308	CVS	Unknown	Necessary prenatal diagnosis	Hb Bart’s hydrops fetalis (homozygous α0-thal)	Hb Bart’s hydrops fetalis (homozygous α0-thal)	SEA/SEA						α0/α0	Affected
309	CVS	Known	Necessary prenatal diagnosis	Hb E-β0-thal with couples of β0-thal carrier and Hb E carrier	Hb E-β0-thal with couples of β0-thal carrier and Hb E carrier			IVSI-1				β0-thal trait	Unaffected carrier
310	AF	Unknown	Necessary prenatal diagnosis	Hb Bart’s hydrops fetalis (homozygous α0-thal)	Hb Bart’s hydrops fetalis (homozygous α0-thal)	SEA/SEA						α0-thal trait	Unaffected carrier
311	FB	Known	Necessary prenatal diagnosis	Hb E-β0-thal with couples of β0-thal carrier and Hb E carrier	Hb E-β0-thal with couples of β0-thal carrier and Hb E carrier			CD71/72				β0-thal trait	Unaffected carrier
312	AF	Known	Necessary prenatal diagnosis	Hb E-β0-thal with couples of β0-thal carrier and Hb E carrier	Hb E-β0-thal with couples of β0-thal carrier and Hb E carrier			CD17				β0/βE	Affected
313	AF	Unknown	Unnecessary prenatal diagnosis	β+-thal diseases	Hb E-β+-thal			NT-28				βA/βA	Normal
314	AF	Known	Necessary prenatal diagnosis	Hb E-β0-thal with couples of β0-thal carrier and Hb E carrier	Hb E-β0-thal with couples of β0-thal carrier and Hb E carrier			IVSI-1				Hb E carrier	Unaffected carrier
315	FB	Known	Necessary prenatal diagnosis	Hb Bart’s hydrops fetalis (homozygous α0-thal)	Hb Bart’s hydrops fetalis (homozygous α0-thal)	SEA/SEA						Negative for α0-thal	Normal
316	FB	Unknown	Necessary prenatal diagnosis	Hb Bart’s hydrops fetalis (homozygous α0-thal)	Hb Bart’s hydrops fetalis (homozygous α0-thal)	SEA/SEA						α0/α0	Affected
317	AF	Known	Necessary prenatal diagnosis	Hb Bart’s hydrops fetalis (homozygous α0-thal)	Hb Bart’s hydrops fetalis (homozygous α0-thal)	SEA/SEA						α0-thal trait	Unaffected carrier
318	FB	Known	Necessary prenatal diagnosis	Hb Bart’s hydrops fetalis (homozygous α0-thal)	Hb Bart’s hydrops fetalis (homozygous α0-thal)	SEA/SEA						α0/α0	Affected
319	AF	Known	Necessary prenatal diagnosis	Hb Bart’s hydrops fetalis (homozygous α0-thal)	Hb Bart’s hydrops fetalis (homozygous α0-thal)	SEA/SEA						Negative for α0-thal	Normal
320	AF	Known	Necessary prenatal diagnosis	Hb E-β0-thal with couples of β0-thal carrier and Hb E carrier	Hb E-β0-thal with couples of β0-thal carrier and Hb E carrier			CD17				β0/βE	Affected
321	FB	Known	Necessary prenatal diagnosis	Hb Bart’s hydrops fetalis (homozygous α0-thal)	Hb Bart’s hydrops fetalis (homozygous α0-thal)	SEA/SEA						α0-thal trait	Unaffected carrier
322	AF	Unknown	Unnecessary prenatal diagnosis	β+-thal diseases	Hb E-β+-thal			NT-28				Hb E carrier	Unaffected carrier
323	AF	Known	Necessary prenatal diagnosis	Hb Bart’s hydrops fetalis (homozygous α0-thal)	Hb Bart’s hydrops fetalis (homozygous α0-thal)	SEA/SEA						Negative for α0-thal	Normal
324	AF	Known	Necessary prenatal diagnosis	Hb E-β0-thal with couples of β0-thal carrier and Hb E carrier	Hb E-β0-thal with couples of β0-thal carrier and Hb E carrier			CD41/42				β0/βE	Affected
325	AF	Known	Necessary prenatal diagnosis	Hb E-β0-thal with couples of β0-thal carrier and Hb E carrier	Hb E-β0-thal with couples of β0-thal carrier and Hb E carrier			CD17				Hb E carrier	Unaffected carrier
326	AF	Unknown	Necessary prenatal diagnosis	Hb Bart’s hydrops fetalis (homozygous α0-thal)	Hb Bart’s hydrops fetalis (homozygous α0-thal)	SEA/SEA						α0-thal trait	Unaffected carrier
327	FB	Known	Necessary prenatal diagnosis	Hb Bart’s hydrops fetalis (homozygous α0-thal)	Hb Bart’s hydrops fetalis (homozygous α0-thal)	SEA/SEA						α0-thal trait	Unaffected carrier
328	FB	Known	Necessary prenatal diagnosis	Hb Bart’s hydrops fetalis (homozygous α0-thal)	Hb Bart’s hydrops fetalis (homozygous α0-thal)	SEA/SEA						α0/α0	Affected
329	FB	Unknown	Necessary prenatal diagnosis	Hb E-β0-thal with couples of β0-thal carrier and Hb E carrier	Hb E-β0-thal with couples of β0-thal carrier and Hb E carrier			IVSII-654				Hb E carrier	Unaffected carrier
330	AF	Known	Necessary prenatal diagnosis	Hb Bart’s hydrops fetalis (homozygous α0-thal)	Hb Bart’s hydrops fetalis (homozygous α0-thal)	SEA/SEA						α0-thal trait	Unaffected carrier
331	AF	Known	Unnecessary prenatal diagnosis	High Hb F determinants	Hb E-δβ0-thal					δβ0-thal		Hb E carrier	Unaffected carrier
332	FB	Known	Necessary prenatal diagnosis	Hb Bart’s hydrops fetalis (homozygous α0-thal)	Hb Bart’s hydrops fetalis (homozygous α0-thal)	SEA/SEA						Negative for α0-thal	Normal
333	AF	Known	Necessary prenatal diagnosis	Hb E-β0-thal with couples of β0-thal carrier and Hb E carrier	Hb E-β0-thal with couples of β0-thal carrier and Hb E carrier			CD41/42				β0/βE	Affected
334	AF	Unknown	Unnecessary prenatal diagnosis	β+-thal diseases	Hb E-β+-thal			NT-28				β+-thal trait	Unaffected carrier
335	AF	Known	Necessary prenatal diagnosis	Hb E-β0-thal with couples of β0-thal carrier and Hb E carrier	Hb E-β0-thal with couples of β0-thal carrier and Hb E carrier			CD41/42				Hb E carrier	Unaffected carrier
336	AF	Unknown	Data inadequate for fetal risk assessment	Data inadequate for fetal risk assessment	Requests for α0-thal							α0-thal trait	Unaffected carrier	No blood and/or DNA analysis of one or both parents
337	FB	Known	Necessary prenatal diagnosis	Hb Bart’s hydrops fetalis (homozygous α0-thal)	Hb Bart’s hydrops fetalis (homozygous α0-thal)	SEA/SEA						Negative for α0-thal	Normal
338	FB	Unknown	Unnecessary prenatal diagnosis	No risk for thal & hemoglobinopathies	Negative for α0-thal in one or both parents							Negative for α0-thal	Normal	MCV>80 fL and/or Hb E trait with Hb E>25% and/or negative for a0-thal in one or both parents
339	AF	Known	Necessary prenatal diagnosis	Hb Bart’s hydrops fetalis (homozygous α0-thal)	Hb Bart’s hydrops fetalis (homozygous α0-thal)	SEA/SEA						α0-thal trait	Unaffected carrier
340	AF	Unknown	Data inadequate for fetal risk assessment	Data inadequate for fetal risk assessment	Requests for β-thal and Hb E							Hb E carrier	Unaffected carrier	No blood and/or DNA analysis of one or both parents
341	FB	Known	Necessary prenatal diagnosis	Hb Bart’s hydrops fetalis (homozygous α0-thal)	Hb Bart’s hydrops fetalis (homozygous α0-thal)	SEA/SEA						α0-thal trait	Unaffected carrier
342	FB	Known	Necessary prenatal diagnosis	Hb Bart’s hydrops fetalis (homozygous α0-thal)	Hb Bart’s hydrops fetalis (homozygous α0-thal)	SEA/SEA						α0-thal trait	Unaffected carrier
343	AF	Known	Necessary prenatal diagnosis	Hb Bart’s hydrops fetalis (homozygous α0-thal)	Hb Bart’s hydrops fetalis (homozygous α0-thal)	SEA/SEA						α0/α0	Affected
344	AF	Known	Necessary prenatal diagnosis	Hb E-β0-thal with couples of β0-thal carrier and Hb E carrier	Hb E-β0-thal with couples of β0-thal carrier and Hb E carrier			CD41/42				β0/βE	Affected
345	FB	Known	Necessary prenatal diagnosis	Hb E-β0-thal with couples of β0-thal carrier and homozygous Hb E	Hb E-β0-thal with couples of β0-thal carrier and homozygous Hb E			CD17				β0/βE	Affected
346	CVS	Known	Necessary prenatal diagnosis	Hb E-β0-thal with couples of β0-thal carrier and Hb E carrier	Hb E-β0-thal with couples of β0-thal carrier and Hb E carrier			CD41/42				βA/βA	Normal
347	FB	Known	Necessary prenatal diagnosis	Hb Bart’s hydrops fetalis (homozygous α0-thal)	Hb Bart’s hydrops fetalis (homozygous α0-thal)	SEA/SEA						α0/α0	Affected
348	CVS	Known	Necessary prenatal diagnosis	Hb Bart’s hydrops fetalis (homozygous α0-thal)	Hb Bart’s hydrops fetalis (homozygous α0-thal)	SEA/SEA						α0-thal trait	Unaffected carrier
349	FB	Known	Necessary prenatal diagnosis	Hb Bart’s hydrops fetalis (homozygous α0-thal)	Hb Bart’s hydrops fetalis (homozygous α0-thal)	SEA/SEA						Negative for α0-thal	Normal
350	FB	Unknown	Necessary prenatal diagnosis	Hb E-β0-thal with couples of β0-thal carrier and Hb E carrier	Hb E-β0-thal with couples of β0-thal carrier and Hb E carrier			CD17				βA/βA	Normal
351	AF	Known	Necessary prenatal diagnosis	Hb E-β0-thal with couples of β0-thal carrier and Hb E carrier	Hb E-β0-thal with couples of β0-thal carrier and Hb E carrier			CD41/42				βA/βA	Normal
352	FB	Known	Necessary prenatal diagnosis	Hb E-β0-thal with couples of β0-thal carrier and homozygous Hb E	Hb E-β0-thal with couples of β0-thal carrier and homozygous Hb E			CD17				β0/βE	Affected
353	AF	Known	Necessary prenatal diagnosis	Hb E-β0-thal with couples of β0-thal carrier and Hb E carrier	Hb E-β0-thal with couples of β0-thal carrier and Hb E carrier			CD41/42				Hb E carrier	Unaffected carrier
354	FB	Known	Necessary prenatal diagnosis	Hb E-β0-thal with couples of β0-thal carrier and Hb E carrier	Hb E-β0-thal with couples of β0-thal carrier and Hb E carrier			CD41/42				βA/βA	Normal
355	AF	Known	Necessary prenatal diagnosis	Hb Bart’s hydrops fetalis (homozygous α0-thal)	Hb Bart’s hydrops fetalis (homozygous α0-thal)	SEA/SEA						Negative for α0-thal	Normal
356	AF	Known	Necessary prenatal diagnosis	Hb E-β0-thal with couples of β0-thal carrier and Hb E carrier	Hb E-β0-thal with couples of β0-thal carrier and Hb E carrier			CD17				Hb E carrier	Unaffected carrier
357	FB	Known	Necessary prenatal diagnosis	Hb Bart’s hydrops fetalis (homozygous α0-thal)	Hb Bart’s hydrops fetalis (homozygous α0-thal)	SEA/SEA						Negative for α0-thal	Normal
358	AF	Known	Necessary prenatal diagnosis	Hb E-β0-thal with couples of β0-thal carrier and Hb E carrier	Hb E-β0-thal with couples of β0-thal carrier and Hb E carrier			CD17				βA/βA	Normal
359	CVS	Known	Necessary prenatal diagnosis	Hb E-β0-thal with couples of β0-thal carrier and homozygous Hb E	Hb E-β0-thal with couples of β0-thal carrier and homozygous Hb E			CD41/42				β0/βE	Affected
360	FB	Unknown	Necessary prenatal diagnosis	Hb E-β0-thal with couples of β0-thal carrier and Hb E carrier	Hb E-β0-thal with couples of β0-thal carrier and Hb E carrier			CD41/42				Hb E carrier	Unaffected carrier
361	FB	Unknown	Data inadequate for fetal risk assessment	Data inadequate for fetal risk assessment	Requests for β-thal and Hb E							Hb E carrier	Unaffected carrier	No blood and/or DNA analysis of one or both parents
362	AF	Known	Necessary prenatal diagnosis	Hb E-β0-thal with couples of β0-thal carrier and Hb E carrier	Hb E-β0-thal with couples of β0-thal carrier and Hb E carrier			CD17				β0/βE	Affected
363	AF	Known	Necessary prenatal diagnosis	Hb E-β0-thal with couples of β0-thal carrier and Hb E carrier	Hb E-β0-thal with couples of β0-thal carrier and Hb E carrier			CD41/42				β0/βE	Affected
364	AF	Unknown	Unnecessary prenatal diagnosis	No risk for thal & hemoglobinopathies	Negative for α0-thal in one or both parents							Negative for α0-thal	Normal	MCV>80 fL and/or Hb E trait with Hb E>25% and/or negative for a0-thal in one or both parents
365	AF	Known	Necessary prenatal diagnosis	Hb E-β0-thal with couples of β0-thal carrier and Hb E carrier	Hb E-β0-thal with couples of β0-thal carrier and Hb E carrier			IVSII-654				β0-thal trait	Unaffected carrier
366	AF	Unknown	Data inadequate for fetal risk assessment	Data inadequate for fetal risk assessment	Requests for β-thal and Hb E							Hb E carrier	Unaffected carrier	No blood and/or DNA analysis of one or both parents
367	AF	Known	Necessary prenatal diagnosis	Hb Bart’s hydrops fetalis (homozygous α0-thal)	Hb Bart’s hydrops fetalis (homozygous α0-thal)	SEA/SEA						α0/α0	Affected
368	AF	Known	Necessary prenatal diagnosis	Hb Bart’s hydrops fetalis (homozygous α0-thal)	Hb Bart’s hydrops fetalis (homozygous α0-thal)	SEA/SEA						α0/α0	Affected
369	FB	Unknown	Data inadequate for fetal risk assessment	Data inadequate for fetal risk assessment	Requests for α0-thal							Negative for α0-thal	Normal	No blood and/or DNA analysis of one or both parents
370	AF	Known	Necessary prenatal diagnosis	Hb E-β0-thal with couples of β0-thal carrier and homozygous Hb E	Hb E-β0-thal with couples of β0-thal carrier and homozygous Hb E			CD17				Hb E carrier	Unaffected carrier
371	AF	Known	Necessary prenatal diagnosis	Hb Bart’s hydrops fetalis (homozygous α0-thal)	Hb Bart’s hydrops fetalis (homozygous α0-thal)	SEA/SEA						α0-thal trait	Unaffected carrier
372	AF	Known	Necessary prenatal diagnosis	Hb Bart’s hydrops fetalis (homozygous α0-thal)	Hb Bart’s hydrops fetalis (homozygous α0-thal)	SEA/SEA						Negative for α0-thal	Normal
373	FB	Known	Necessary prenatal diagnosis	Hb E-β0-thal with couples of β0-thal carrier and Hb E carrier	Hb E-β0-thal with couples of β0-thal carrier and Hb E carrier			CD41/42				β0/βE	Affected
374	CVS	Known	Necessary prenatal diagnosis	Hb Bart’s hydrops fetalis (homozygous α0-thal)	Hb Bart’s hydrops fetalis (homozygous α0-thal)	SEA/SEA						Negative for α0-thal	Normal
375	AF	Known	Necessary prenatal diagnosis	Hb Bart’s hydrops fetalis (homozygous α0-thal)	Hb Bart’s hydrops fetalis (homozygous α0-thal)	SEA/SEA						α0-thal trait	Unaffected carrier
376	FB	Known	Necessary prenatal diagnosis	Hb Bart’s hydrops fetalis (homozygous α0-thal)	Hb Bart’s hydrops fetalis (homozygous α0-thal)	SEA/SEA						Negative for α0-thal	Normal
377	AF	Known	Necessary prenatal diagnosis	Hb E-β0-thal with couples of β0-thal carrier and Hb E carrier	Hb E-β0-thal with couples of β0-thal carrier and Hb E carrier			CD41/42				β0-thal trait	Unaffected carrier
378	AF	Known	Necessary prenatal diagnosis	Hb E-β0-thal with couples of β0-thal carrier and Hb E carrier	Hb E-β0-thal with couples of β0-thal carrier and Hb E carrier			CD17				βA/βA	Normal
379	FB	Known	Necessary prenatal diagnosis	Hb E-β0-thal with couples of β0-thal carrier and Hb E carrier	Hb E-β0-thal with couples of β0-thal carrier and Hb E carrier			CD41/42				Hb E carrier	Unaffected carrier
380	CVS	Known	Necessary prenatal diagnosis	Hb E-β0-thal with couples of β0-thal carrier and Hb E carrier	Hb E-β0-thal with couples of β0-thal carrier and Hb E carrier			CD41/42				βA/βA	Normal
381	AF	Known	Necessary prenatal diagnosis	Hb Bart’s hydrops fetalis (homozygous α0-thal)	Hb Bart’s hydrops fetalis (homozygous α0-thal)	SEA/SEA						α0/α0	Affected
382	AF	Known	Necessary prenatal diagnosis	Hb E-β0-thal with couples of β0-thal carrier and Hb E carrier	Hb E-β0-thal with couples of β0-thal carrier and Hb E carrier			CD41/42				βA/βA	Normal
383	FB	Known	Necessary prenatal diagnosis	Hb Bart’s hydrops fetalis (homozygous α0-thal)	Hb Bart’s hydrops fetalis (homozygous α0-thal)	SEA/SEA						Negative for α0-thal	Normal
384	AF	Unknown	Data inadequate for fetal risk assessment	Data inadequate for fetal risk assessment	Requests for α0-thal							α0-thal trait	Unaffected carrier	No blood and/or DNA analysis of one or both parents
385	AF	Known	Necessary prenatal diagnosis	Hb E-β0-thal with couples of β0-thal carrier and Hb E carrier	Hb E-β0-thal with couples of β0-thal carrier and Hb E carrier			CD71/72				β0-thal trait	Unaffected carrier
386	CVS	Known	Necessary prenatal diagnosis	Hb Bart’s hydrops fetalis (homozygous α0-thal)	Hb Bart’s hydrops fetalis (homozygous α0-thal)	SEA/SEA						α0/α0	Affected
387	AF	Known	Necessary prenatal diagnosis	Hb E-β0-thal with couples of β0-thal carrier and Hb E carrier	Hb E-β0-thal with couples of β0-thal carrier and Hb E carrier			CD41/42				Hb E carrier	Unaffected carrier
388	AF	Known	Necessary prenatal diagnosis	Hb E-β0-thal with couples of β0-thal carrier and Hb E carrier	Hb E-β0-thal with couples of β0-thal carrier and Hb E carrier			CD71/72				βA/βA	Normal
389	FB	Known	Necessary prenatal diagnosis	Hb E-β0-thal with couples of β0-thal carrier and homozygous Hb E	Hb E-β0-thal with couples of β0-thal carrier and homozygous Hb E			CD41/42				β0/βE	Affected
390	AF	Known	Necessary prenatal diagnosis	Hb E-β0-thal with couples of β0-thal carrier and Hb E carrier	Hb E-β0-thal with couples of β0-thal carrier and Hb E carrier			CD17				β0/βE	Affected
391	FB	Unknown	Unnecessary prenatal diagnosis	No risk for thal & hemoglobinopathies	Non-β-thal carrier							Hb E/Hb E	Unaffected carrier	Non-β-thal carrier such as homozygous Hb E, Hb E trait with high Hb F, normal Hb type (A2A with normal Hb A2)
392	AF	Known	Necessary prenatal diagnosis	Hb E-β0-thal with couples of β0-thal carrier and Hb E carrier	Hb E-β0-thal with couples of β0-thal carrier and Hb E carrier			CD17				Hb E carrier	Unaffected carrier
393	AF	Known	Necessary prenatal diagnosis	Hb Bart’s hydrops fetalis (homozygous α0-thal)	Hb Bart’s hydrops fetalis (homozygous α0-thal)	SEA/SEA						α0-thal trait	Unaffected carrier
394	AF	Known	Necessary prenatal diagnosis	Hb E-β0-thal with couples of β0-thal carrier and Hb E carrier	Hb E-β0-thal with couples of β0-thal carrier and Hb E carrier			CD17				β0/βE	Affected
395	FB	Known	Necessary prenatal diagnosis	Hb E-β0-thal with couples of β0-thal carrier and Hb E carrier	Hb E-β0-thal with couples of β0-thal carrier and Hb E carrier			CD41/42				β0/βE	Affected
396	AF	Known	Necessary prenatal diagnosis	Hb E-β0-thal with couples of β0-thal carrier and Hb E carrier	Hb E-β0-thal with couples of β0-thal carrier and Hb E carrier			CD17				Hb E carrier	Unaffected carrier
397	AF	Known	Necessary prenatal diagnosis	Hb E-β0-thal with couples of β0-thal carrier and Hb E carrier	Hb E-β0-thal with couples of β0-thal carrier and Hb E carrier			CD41/42				β0-thal trait	Unaffected carrier
398	FB	Known	Necessary prenatal diagnosis	Hb E-β0-thal with couples of β0-thal carrier and Hb E carrier	Hb E-β0-thal with couples of β0-thal carrier and Hb E carrier			CD41/42				βA/βA	Normal
399	AF	Known	Necessary prenatal diagnosis	Hb E-β0-thal with couples of β0-thal carrier and Hb E carrier	Hb E-β0-thal with couples of β0-thal carrier and Hb E carrier			CD41/42				Hb E carrier	Unaffected carrier
400	AF	Known	Necessary prenatal diagnosis	Hb E-β0-thal with couples of β0-thal carrier and Hb E carrier	Hb E-β0-thal with couples of β0-thal carrier and Hb E carrier			CD41/42				β0/βE	Affected
401	AF	Unknown	Unnecessary prenatal diagnosis	No risk for thal & hemoglobinopathies	Negative for α0-thal in one or both parents							Negative for α0-thal	Normal	MCV>80 fL and/or Hb E trait with Hb E>25% and/or negative for a0-thal in one or both parents
402	CVS	Known	Necessary prenatal diagnosis	Hb Bart’s hydrops fetalis (homozygous α0-thal)	Hb Bart’s hydrops fetalis (homozygous α0-thal)	SEA/SEA						Negative for α0-thal	Normal
403	FB	Known	Necessary prenatal diagnosis	Hb E-β0-thal with couples of β0-thal carrier and Hb E carrier	Hb E-β0-thal with couples of β0-thal carrier and Hb E carrier			CD41/42				β0/βE	Affected
404	AF	Known	Necessary prenatal diagnosis	Hb E-β0-thal with couples of β0-thal carrier and Hb E carrier	Hb E-β0-thal with couples of β0-thal carrier and Hb E carrier			CD17				Hb E carrier	Unaffected carrier
405	FB	Known	Necessary prenatal diagnosis	Hb Bart’s hydrops fetalis (homozygous α0-thal)	Hb Bart’s hydrops fetalis (homozygous α0-thal)	SEA/SEA						Negative for α0-thal	Normal
406	FB	Unknown	Data inadequate for fetal risk assessment	Data inadequate for fetal risk assessment	Requests for α0-thal							Negative for α0-thal	Normal	No blood and/or DNA analysis of one or both parents
407	AF	Known	Necessary prenatal diagnosis	Hb E-β0-thal with couples of β0-thal carrier and Hb E carrier	Hb E-β0-thal with couples of β0-thal carrier and Hb E carrier			CD17				β0/βE	Affected
408	AF	Known	Necessary prenatal diagnosis	Hb E-β0-thal with couples of β0-thal carrier and Hb E carrier	Hb E-β0-thal with couples of β0-thal carrier and Hb E carrier			CD41/42				β0/βE	Affected
409	FB	Known	Necessary prenatal diagnosis	Hb E-β0-thal with couples of β0-thal carrier and Hb E carrier	Hb E-β0-thal with couples of β0-thal carrier and Hb E carrier			CD17				Hb E carrier	Unaffected carrier
410	CVS	Known	Necessary prenatal diagnosis	Hb Bart’s hydrops fetalis (homozygous α0-thal)	Hb Bart’s hydrops fetalis (homozygous α0-thal)	SEA/SEA						Negative for α0-thal	Normal
411	FB	Known	Necessary prenatal diagnosis	Hb Bart’s hydrops fetalis (homozygous α0-thal)	Hb Bart’s hydrops fetalis (homozygous α0-thal)	SEA/SEA						Negative for α0-thal	Normal
412	AF	Known	Necessary prenatal diagnosis	Hb Bart’s hydrops fetalis (homozygous α0-thal)	Hb Bart’s hydrops fetalis (homozygous α0-thal)	SEA/SEA						α0/α0	Affected
413	AF	Unknown	Unnecessary prenatal diagnosis	β+-thal diseases	Hb E-β+-thal			NT-28				Hb E carrier	Unaffected carrier
414	AF	Known	Necessary prenatal diagnosis	Hb E-β0-thal with couples of β0-thal carrier and Hb E carrier	Hb E-β0-thal with couples of β0-thal carrier and Hb E carrier			CD41/42				Hb E carrier	Unaffected carrier
415	AF	Known	Necessary prenatal diagnosis	Hb E-β0-thal with couples of β0-thal carrier and Hb E carrier	Hb E-β0-thal with couples of β0-thal carrier and Hb E carrier			Fil del				β0/βE	Affected
416	AF	Known	Necessary prenatal diagnosis	Hb E-β0-thal with couples of β0-thal carrier and Hb E carrier	Hb E-β0-thal with couples of β0-thal carrier and Hb E carrier			CD41/42				β0-thal trait	Unaffected carrier
417	AF	Known	Necessary prenatal diagnosis	Hb E-β0-thal with couples of β0-thal carrier and Hb E carrier	Hb E-β0-thal with couples of β0-thal carrier and Hb E carrier			CD41/42				Hb E carrier	Unaffected carrier
418	CVS	Known	Necessary prenatal diagnosis	Hb Bart’s hydrops fetalis (homozygous α0-thal)	Hb Bart’s hydrops fetalis (homozygous α0-thal)	SEA/SEA						Negative for α0-thal	Normal
419	AF	Known	Necessary prenatal diagnosis	Hb Bart’s hydrops fetalis (homozygous α0-thal)	Hb Bart’s hydrops fetalis (homozygous α0-thal)	SEA/SEA						α0/α0	Affected
420	AF	Known	Necessary prenatal diagnosis	Hb E-β0-thal with couples of β0-thal carrier and Hb E carrier	Hb E-β0-thal with couples of β0-thal carrier and Hb E carrier			IVSI-1				β0/βE	Affected
421	AF	Known	Necessary prenatal diagnosis	Hb Bart’s hydrops fetalis (homozygous α0-thal)	Hb Bart’s hydrops fetalis (homozygous α0-thal)	SEA/SEA						α0-thal trait	Unaffected carrier
422	AF	Known	Necessary prenatal diagnosis	Hb Bart’s hydrops fetalis (homozygous α0-thal)	Hb Bart’s hydrops fetalis (homozygous α0-thal)	SEA/SEA						α0/α0	Affected
423	AF	Unknown	Unnecessary prenatal diagnosis	No risk for thal & hemoglobinopathies	Falsely high Hb A2 level							Hb E carrier	Unaffected carrier	Hb A2 < 3.6% after repeated by capillary electrophoresis
424	FB	Known	Necessary prenatal diagnosis	Hb Bart’s hydrops fetalis (homozygous α0-thal)	Hb Bart’s hydrops fetalis (homozygous α0-thal)	SEA/SEA						α0-thal trait	Unaffected carrier
425	FB	Unknown	Data inadequate for fetal risk assessment	Data inadequate for fetal risk assessment	Requests for α0-thal							α0/α0	Affected	No blood and/or DNA analysis of one or both parents
426	AF	Known	Necessary prenatal diagnosis	Hb E-β0-thal with couples of β0-thal carrier and homozygous Hb E	Hb E-β0-thal with couples of β0-thal carrier and homozygous Hb E			CD41/42				β0/βE	Affected
427	AF	Known	Necessary prenatal diagnosis	Hb Bart’s hydrops fetalis (homozygous α0-thal)	Hb Bart’s hydrops fetalis (homozygous α0-thal)	SEA/SEA						α0/α0	Affected
428	AF	Unknown	Data inadequate for fetal risk assessment	Data inadequate for fetal risk assessment	Requests for β-thal and Hb E							β0/βE	Affected	No blood and/or DNA analysis of one or both parents
429	FB	Known	Necessary prenatal diagnosis	Hb Bart’s hydrops fetalis (homozygous α0-thal)	Hb Bart’s hydrops fetalis (homozygous α0-thal)	SEA/SEA						α0/α0	Affected
430	CVS	Known	Necessary prenatal diagnosis	Hb E-β0-thal with couples of β0-thal carrier and Hb E carrier	Hb E-β0-thal with couples of β0-thal carrier and Hb E carrier			CD17				Hb E carrier	Unaffected carrier
431	AF	Known	Necessary prenatal diagnosis	Hb Bart’s hydrops fetalis (homozygous α0-thal)	Hb Bart’s hydrops fetalis (homozygous α0-thal)	SEA/SEA						Negative for α0-thal	Normal
432	AF	Known	Necessary prenatal diagnosis	Hb E-β0-thal with couples of β0-thal carrier and Hb E carrier	Hb E-β0-thal with couples of β0-thal carrier and Hb E carrier			CD71/72				βA/βA	Normal
433	AF	Unknown	Unnecessary prenatal diagnosis	β+-thal diseases	Hb E-β+-thal			NT-28				β+-thal trait	Unaffected carrier
434	AF	Unknown	Data inadequate for fetal risk assessment	Data inadequate for fetal risk assessment	Requests for β-thal and Hb E							βA/βA	Normal	No blood and/or DNA analysis of one or both parents
435	AF	Known	Necessary prenatal diagnosis	Hb Bart’s hydrops fetalis (homozygous α0-thal)	Hb Bart’s hydrops fetalis (homozygous α0-thal)	SEA/SEA						Negative for α0-thal	Normal
436	AF	Unknown	Unnecessary prenatal diagnosis	No risk for thal & hemoglobinopathies	Falsely high Hb A2 level							Hb E carrier	Unaffected carrier	Hb A2 < 3.6% after repeated by capillary electrophoresis
437	AF	Known	Unnecessary prenatal diagnosis	β+-thal diseases	Hb E-β+-thal			NT-28				β+/E	Affected
438	AF	Known	Necessary prenatal diagnosis	Hb E-β0-thal with couples of β0-thal carrier and Hb E carrier	Hb E-β0-thal with couples of β0-thal carrier and Hb E carrier			CD17				Hb E carrier	Unaffected carrier
439	AF	Known	Necessary prenatal diagnosis	Hb E-β0-thal with couples of β0-thal carrier and Hb E carrier	Hb E-β0-thal with couples of β0-thal carrier and Hb E carrier			CD17				βA/βA	Normal
440	FB	Known	Necessary prenatal diagnosis	Hb E-β0-thal with couples of β0-thal carrier and Hb E carrier	Hb E-β0-thal with couples of β0-thal carrier and Hb E carrier			CD41/42				Hb E carrier	Unaffected carrier
441	AF	Known	Necessary prenatal diagnosis	Hb E-β0-thal with couples of β0-thal carrier and Hb E carrier	Hb E-β0-thal with couples of β0-thal carrier and Hb E carrier			CD17				βA/βA	Normal
442	AF	Known	Necessary prenatal diagnosis	Hb E-β0-thal with couples of β0-thal carrier and Hb E carrier	Hb E-β0-thal with couples of β0-thal carrier and Hb E carrier			CD17				βA/βA	Normal
443	FB	Known	Necessary prenatal diagnosis	Hb Bart’s hydrops fetalis (homozygous α0-thal)	Hb Bart’s hydrops fetalis (homozygous α0-thal)	SEA/SEA						Negative for α0-thal	Normal
444	AF	Unknown	Necessary prenatal diagnosis	Hb E-β0-thal with couples of β0-thal carrier and Hb E carrier	Hb E-β0-thal with couples of β0-thal carrier and Hb E carrier			CD17				Hb E carrier	Unaffected carrier
445	AF	Known	Necessary prenatal diagnosis	Hb Bart’s hydrops fetalis (homozygous α0-thal)	Hb Bart’s hydrops fetalis (homozygous α0-thal)	SEA/SEA						α0/α0	Affected
446	FB	Known	Necessary prenatal diagnosis	Hb E-β0-thal with couples of β0-thal carrier and Hb E carrier	Hb E-β0-thal with couples of β0-thal carrier and Hb E carrier			CD41/42				βA/βA	Normal
447	AF	Known	Necessary prenatal diagnosis	Hb E-β0-thal with couples of β0-thal carrier and Hb E carrier	Hb E-β0-thal with couples of β0-thal carrier and Hb E carrier			CD41/42				β0/βE	Affected
448	FB	Known	Necessary prenatal diagnosis	Hb E-β0-thal with couples of β0-thal carrier and Hb E carrier	Hb E-β0-thal with couples of β0-thal carrier and Hb E carrier			CD41/42				βA/βA	Normal
449	AF	Unknown	Necessary prenatal diagnosis	Hb Bart’s hydrops fetalis (homozygous α0-thal)	Hb Bart’s hydrops fetalis (homozygous α0-thal)	SEA/SEA						α0/α0	Affected
450	AF	Known	Necessary prenatal diagnosis	Hb E-β0-thal with couples of β0-thal carrier and Hb E carrier	Hb E-β0-thal with couples of β0-thal carrier and Hb E carrier			CD71/72				β0/βE	Affected
451	AF	Known	Necessary prenatal diagnosis	Hb Bart’s hydrops fetalis & Hb E-β0-thal	Hb Bart’s hydrops fetalis & Hb E-β0-thal	SEA/SEA		CD41/42				α0/α0	Affected
452	AF	Known	Necessary prenatal diagnosis	Hb E-β0-thal with couples of β0-thal carrier and Hb E carrier	Hb E-β0-thal with couples of β0-thal carrier and Hb E carrier			CD41/42				βA/βA	Normal
453	AF	Unknown	Necessary prenatal diagnosis	Hb E-β0-thal with couples of β0-thal carrier and Hb E carrier	Hb E-β0-thal with couples of β0-thal carrier and Hb E carrier			CD41/42				βA/βA	Normal
454	CVS	Known	Necessary prenatal diagnosis	Hb E-β0-thal with couples of β0-thal carrier and homozygous Hb E	Hb E-β0-thal with couples of β0-thal carrier and homozygous Hb E			CD41/42				Hb E carrier	Unaffected carrier
455	AF	Unknown	Unnecessary prenatal diagnosis	No risk for thal & hemoglobinopathies	Falsely high Hb A2 level							Hb E carrier	Unaffected carrier	Hb A2 < 3.6% after repeated by capillary electrophoresis
456	AF	Known	Necessary prenatal diagnosis	Hb Bart’s hydrops fetalis (homozygous α0-thal)	Hb Bart’s hydrops fetalis (homozygous α0-thal)	SEA/SEA						α0/α0	Affected
457	FB	Known	Necessary prenatal diagnosis	Hb Bart’s hydrops fetalis (homozygous α0-thal)	Hb Bart’s hydrops fetalis (homozygous α0-thal)	SEA/SEA						α0/α0	Affected
458	AF	Known	Necessary prenatal diagnosis	Hb E-β0-thal with couples of β0-thal carrier and Hb E carrier	Hb E-β0-thal with couples of β0-thal carrier and Hb E carrier			CD41/42				Hb E carrier	Unaffected carrier
459	AF	Known	Necessary prenatal diagnosis	Hb Bart’s hydrops fetalis (homozygous α0-thal)	Hb Bart’s hydrops fetalis (homozygous α0-thal)	SEA/SEA						α0-thal trait	Unaffected carrier
460	AF	Known	Necessary prenatal diagnosis	Hb Bart’s hydrops fetalis (homozygous α0-thal)	Hb Bart’s hydrops fetalis (homozygous α0-thal)	SEA/SEA						α0-thal trait	Unaffected carrier
461	CVS	Known	Necessary prenatal diagnosis	Hb Bart’s hydrops fetalis (homozygous α0-thal)	Hb Bart’s hydrops fetalis (homozygous α0-thal)	SEA/SEA						Negative for α0-thal	Normal
462	FB	Known	Necessary prenatal diagnosis	Hb Bart’s hydrops fetalis (homozygous α0-thal)	Hb Bart’s hydrops fetalis (homozygous α0-thal)	SEA/SEA						Negative for α0-thal	Normal
463	FB	Known	Necessary prenatal diagnosis	Hb E-β0-thal with couples of β0-thal carrier and Hb E carrier	Hb E-β0-thal with couples of β0-thal carrier and Hb E carrier			CD41/42				βA/βA	Normal
464	AF	Known	Necessary prenatal diagnosis	Hb Bart’s hydrops fetalis (homozygous α0-thal)	Hb Bart’s hydrops fetalis (homozygous α0-thal)	SEA/SEA						α0-thal trait	Unaffected carrier
465	CVS	Known	Necessary prenatal diagnosis	Hb Bart’s hydrops fetalis (homozygous α0-thal)	Hb Bart’s hydrops fetalis (homozygous α0-thal)	SEA/SEA						α0-thal trait	Unaffected carrier
466	AF	Known	Necessary prenatal diagnosis	Hb Bart’s hydrops fetalis (homozygous α0-thal)	Hb Bart’s hydrops fetalis (homozygous α0-thal)	SEA/SEA						Negative for α0-thal	Normal
467	AF	Unknown	Data inadequate for fetal risk assessment	Data inadequate for fetal risk assessment	Requests for α0-thal							α0/α0	Affected	No blood and/or DNA analysis of one or both parents
468	AF	Known	Necessary prenatal diagnosis	Hb Bart’s hydrops fetalis (homozygous α0-thal)	Hb Bart’s hydrops fetalis (homozygous α0-thal)	SEA/SEA						Negative for α0-thal	Normal
469	AF	Known	Necessary prenatal diagnosis	Hb Bart’s hydrops fetalis (homozygous α0-thal)	Hb Bart’s hydrops fetalis (homozygous α0-thal)	SEA/SEA						α0/α0	Affected
470	AF	Known	Necessary prenatal diagnosis	Hb Bart’s hydrops fetalis (homozygous α0-thal)	Hb Bart’s hydrops fetalis (homozygous α0-thal)	SEA/SEA						α0/α0	Affected
471	AF	Known	Unnecessary prenatal diagnosis	β+-thal diseases	Hb E-β+-thal			NT-31				Hb E carrier	Unaffected carrier
472	AF	Known	Necessary prenatal diagnosis	Hb E-β0-thal with couples of β0-thal carrier and Hb E carrier	Hb E-β0-thal with couples of β0-thal carrier and Hb E carrier			3.4kb del				Hb E carrier	Unaffected carrier
473	AF	Known	Unnecessary prenatal diagnosis	β+-thal diseases	Hb E-β+-thal			NT-31				Hb E carrier	Unaffected carrier
474	AF	Known	Necessary prenatal diagnosis	Hb Bart’s hydrops fetalis (homozygous α0-thal)	Hb Bart’s hydrops fetalis (homozygous α0-thal)	SEA/SEA						α0/α0	Affected
475	AF	Known	Necessary prenatal diagnosis	Hb E-β0-thal with couples of β0-thal carrier and Hb E carrier	Hb E-β0-thal with couples of β0-thal carrier and Hb E carrier			CD41/42				Hb E carrier	Unaffected carrier
476	AF	Unknown	Unnecessary prenatal diagnosis	No risk for thal & hemoglobinopathies	Non-β-thal carrier							Hb E carrier	Unaffected carrier	Non-β-thal carrier such as homozygous Hb E, Hb E trait with high Hb F, normal Hb type (A2A with normal Hb A2)
477	FB	Known	Necessary prenatal diagnosis	Hb Bart’s hydrops fetalis (homozygous α0-thal)	Hb Bart’s hydrops fetalis (homozygous α0-thal)	SEA/SEA						α0-thal trait	Unaffected carrier
478	FB	Known	Necessary prenatal diagnosis	Hb Bart’s hydrops fetalis (homozygous α0-thal)	Hb Bart’s hydrops fetalis (homozygous α0-thal)	SEA/SEA						α0-thal trait	Unaffected carrier
479	AF	Known	Necessary prenatal diagnosis	Hb Bart’s hydrops fetalis (homozygous α0-thal)	Hb Bart’s hydrops fetalis (homozygous α0-thal)	SEA/SEA						α0/α0	Affected
480	AF	Known	Necessary prenatal diagnosis	Hb E-β0-thal with couples of β0-thal carrier and Hb E carrier	Hb E-β0-thal with couples of β0-thal carrier and Hb E carrier			CD71/72				β0-thal trait	Unaffected carrier
481	CVS	Unknown	Necessary prenatal diagnosis	Hb Bart’s hydrops fetalis (homozygous α0-thal)	Hb Bart’s hydrops fetalis (homozygous α0-thal)	SEA/SEA						α0-thal trait	Unaffected carrier
482	AF	Known	Necessary prenatal diagnosis	Hb E-β0-thal with couples of β0-thal carrier and Hb E carrier	Hb E-β0-thal with couples of β0-thal carrier and Hb E carrier			CD41/42				β0/βE	Affected
483	FB	Known	Necessary prenatal diagnosis	Hb E-β0-thal with couples of β0-thal carrier and Hb E carrier	Hb E-β0-thal with couples of β0-thal carrier and Hb E carrier			CD17				βA/βA	Normal
484	AF	Unknown	Data inadequate for fetal risk assessment	Data inadequate for fetal risk assessment	Requests for β-thal and Hb E							β0/βE	Affected	No blood and/or DNA analysis of one or both parents
485	AF	Known	Unnecessary prenatal diagnosis	β+-thal diseases	Hb E-β+-thal			NT-31				Hb E carrier	Unaffected carrier
486	AF	Known	Necessary prenatal diagnosis	Hb Bart’s hydrops fetalis (homozygous α0-thal)	Hb Bart’s hydrops fetalis (homozygous α0-thal)	SEA/SEA						α0-thal trait	Unaffected carrier
487	AF	Unknown	Data inadequate for fetal risk assessment	Data inadequate for fetal risk assessment	Requests for β-thal and Hb E							Hb E carrier	Unaffected carrier	No blood and/or DNA analysis of one or both parents
488	AF	Unknown	Necessary prenatal diagnosis	Hb Bart’s hydrops fetalis (homozygous α0-thal)	Hb Bart’s hydrops fetalis (homozygous α0-thal)	SEA/SEA						α0/α0	Affected
489	CVS	Known	Necessary prenatal diagnosis	Hb Bart’s hydrops fetalis (homozygous α0-thal)	Hb Bart’s hydrops fetalis (homozygous α0-thal)	SEA/SEA						α0/α0	Affected
490	AF	Known	Necessary prenatal diagnosis	Hb E-β0-thal with couples of β0-thal carrier and homozygous Hb E	Hb E-β0-thal with couples of β0-thal carrier and homozygous Hb E			CD41/42				β0/βE	Affected
491	AF	Known	Necessary prenatal diagnosis	Hb Bart’s hydrops fetalis (homozygous α0-thal)	Hb Bart’s hydrops fetalis (homozygous α0-thal)	SEA/SEA						Negative for α0-thal	Normal
492	AF	Known	Unnecessary prenatal diagnosis	High Hb F determinants	Hb E-δβ0-thal					δβ0-thal		Hb E carrier	Unaffected carrier
493	AF	Unknown	Unnecessary prenatal diagnosis	β+-thal diseases	Hb E-β+-thal			Hb Dhonburi				βA/βA	Normal
494	AF	Known	Necessary prenatal diagnosis	β0-thal/β+-thal	β0-thal/β+-thal			CD41/42	NT-31			β+-thal trait	Unaffected carrier
495	AF	Known	Necessary prenatal diagnosis	Hb Bart’s hydrops fetalis (homozygous α0-thal)	Hb Bart’s hydrops fetalis (homozygous α0-thal)	SEA/SEA						Negative for α0-thal	Normal
496	AF	Known	Necessary prenatal diagnosis	Hb Bart’s hydrops fetalis (homozygous α0-thal)	Hb Bart’s hydrops fetalis (homozygous α0-thal)	SEA/SEA						α0-thal trait	Unaffected carrier
497	AF	Known	Necessary prenatal diagnosis	Hb Bart’s hydrops fetalis (homozygous α0-thal)	Hb Bart’s hydrops fetalis (homozygous α0-thal)	SEA/SEA						Negative for α0-thal	Normal
498	AF	Known	Necessary prenatal diagnosis	Hb E-β0-thal with couples of β0-thal carrier and Hb E carrier	Hb E-β0-thal with couples of β0-thal carrier and Hb E carrier			CD41/42				β0/βE	Affected
499	AF	Known	Necessary prenatal diagnosis	Hb E-β0-thal with couples of β0-thal carrier and Hb E carrier	Hb E-β0-thal with couples of β0-thal carrier and Hb E carrier			CD17				βA/βA	Normal
500	AF	Known	Necessary prenatal diagnosis	Hb Bart’s hydrops fetalis (homozygous α0-thal)	Hb Bart’s hydrops fetalis (homozygous α0-thal)	SEA/SEA						α0/α0	Affected
501	FB	Known	Necessary prenatal diagnosis	Hb E-β0-thal with couples of β0-thal carrier and Hb E carrier	Hb E-β0-thal with couples of β0-thal carrier and Hb E carrier			CD41/42				Hb E carrier	Unaffected carrier
502	AF	Known	Necessary prenatal diagnosis	Hb E-β0-thal with couples of β0-thal carrier and Hb E carrier	Hb E-β0-thal with couples of β0-thal carrier and Hb E carrier			CD41/42				βA/βA	Normal
503	AF	Unknown	Data inadequate for fetal risk assessment	Data inadequate for fetal risk assessment	Requests for β-thal and Hb E							β0/βE	Affected	No blood and/or DNA analysis of one or both parents
504	AF	Unknown	Unnecessary prenatal diagnosis	β+-thal diseases	Hb E-β+-thal			NT-28				Hb E carrier	Unaffected carrier
505	AF	Known	Necessary prenatal diagnosis	Hb Bart’s hydrops fetalis (homozygous α0-thal)	Hb Bart’s hydrops fetalis (homozygous α0-thal)	SEA/SEA						Negative for α0-thal	Normal
506	FB	Known	Necessary prenatal diagnosis	Hb E-β0-thal with couples of β0-thal carrier and Hb E carrier	Hb E-β0-thal with couples of β0-thal carrier and Hb E carrier			CD41/42				βA/βA	Normal
507	AF	Known	Necessary prenatal diagnosis	Hb E-β0-thal with couples of β0-thal carrier and Hb E carrier	Hb E-β0-thal with couples of β0-thal carrier and Hb E carrier			CD41/42				Hb E carrier	Unaffected carrier
508	AF	Known	Necessary prenatal diagnosis	Hb E-β0-thal with couples of β0-thal carrier and Hb E carrier	Hb E-β0-thal with couples of β0-thal carrier and Hb E carrier			CD17				βA/βA	Normal
509	FB	Unknown	Data inadequate for fetal risk assessment	Data inadequate for fetal risk assessment	Requests for α0-thal							α0/α0	Affected	No blood and/or DNA analysis of one or both parents
510	FB	Known	Necessary prenatal diagnosis	Hb E-β0-thal with couples of β0-thal carrier and Hb E carrier	Hb E-β0-thal with couples of β0-thal carrier and Hb E carrier			CD41/42				Hb E carrier	Unaffected carrier
511	AF	Known	Necessary prenatal diagnosis	Hb Bart’s hydrops fetalis & Hb E-β0-thal	Hb Bart’s hydrops fetalis & Hb E-β0-thal	SEA/SEA		3.4kb del				α0/α0	Affected
512	AF	Known	Necessary prenatal diagnosis	Hb E-β0-thal with couples of β0-thal carrier and Hb E carrier	Hb E-β0-thal with couples of β0-thal carrier and Hb E carrier			CD41/42				βA/βA	Normal
513	AF	Unknown	Data inadequate for fetal risk assessment	Data inadequate for fetal risk assessment	Requests for α0-thal							Negative for α0-thal	Normal	No blood and/or DNA analysis of one or both parents
514	AF	Known	Necessary prenatal diagnosis	Hb E-β0-thal with couples of β0-thal carrier and Hb E carrier	Hb E-β0-thal with couples of β0-thal carrier and Hb E carrier			CD17				β0-thal trait	Unaffected carrier
515	FB	Known	Necessary prenatal diagnosis	Hb E-β0-thal with couples of β0-thal carrier and Hb E carrier	Hb E-β0-thal with couples of β0-thal carrier and Hb E carrier			CD27				β0-thal trait	Unaffected carrier
516	AF	Known	Necessary prenatal diagnosis	Hb E-β0-thal with couples of β0-thal carrier and Hb E carrier	Hb E-β0-thal with couples of β0-thal carrier and Hb E carrier			CD17				βA/βA	Normal
517	FB	Unknown	Data inadequate for fetal risk assessment	Data inadequate for fetal risk assessment	Requests for α0-thal							α0/α0	Affected	No blood and/or DNA analysis of one or both parents
518	AF	Known	Necessary prenatal diagnosis	Hb E-β0-thal with couples of β0-thal carrier and Hb E carrier	Hb E-β0-thal with couples of β0-thal carrier and Hb E carrier			CD17				β0-thal trait	Unaffected carrier
519	AF	Known	Necessary prenatal diagnosis	Hb E-β0-thal with couples of β0-thal carrier and Hb E carrier	Hb E-β0-thal with couples of β0-thal carrier and Hb E carrier			CD41/42				βA/βA	Normal
520	AF	Known	Necessary prenatal diagnosis	Hb E-β0-thal with couples of β0-thal carrier and Hb E carrier	Hb E-β0-thal with couples of β0-thal carrier and Hb E carrier			CD41/42				Hb E carrier	Unaffected carrier
521	CVS	Known	Necessary prenatal diagnosis	Hb Bart’s hydrops fetalis (homozygous α0-thal)	Hb Bart’s hydrops fetalis (homozygous α0-thal)	SEA/SEA						α0/α0	Affected
522	AF	Unknown	Data inadequate for fetal risk assessment	Data inadequate for fetal risk assessment	Requests for α0-thal							α0-thal trait	Unaffected carrier	No blood and/or DNA analysis of one or both parents
523	AF	Known	Necessary prenatal diagnosis	Hb Bart’s hydrops fetalis (homozygous α0-thal)	Hb Bart’s hydrops fetalis (homozygous α0-thal)	SEA/SEA						α0-thal trait	Unaffected carrier
524	AF	Known	Necessary prenatal diagnosis	Hb Bart’s hydrops fetalis (homozygous α0-thal)	Hb Bart’s hydrops fetalis (homozygous α0-thal)	SEA/SEA						α0-thal trait	Unaffected carrier
525	AF	Known	Necessary prenatal diagnosis	Hb E-β0-thal with couples of β0-thal carrier and Hb E carrier	Hb E-β0-thal with couples of β0-thal carrier and Hb E carrier			CD41/42				β0/βE	Affected
526	AF	Known	Necessary prenatal diagnosis	Hb E-β0-thal with couples of β0-thal carrier and Hb E carrier	Hb E-β0-thal with couples of β0-thal carrier and Hb E carrier			CD41/42				βA/βA	Normal
527	AF	Known	Necessary prenatal diagnosis	Hb E-β0-thal with couples of β0-thal carrier and Hb E carrier	Hb E-β0-thal with couples of β0-thal carrier and Hb E carrier			IVSI-1				Hb E carrier	Unaffected carrier
528	AF	Known	Necessary prenatal diagnosis	Hb E-β0-thal with couples of β0-thal carrier and Hb E carrier	Hb E-β0-thal with couples of β0-thal carrier and Hb E carrier			CD41/42				βA/βA	Normal
529	FB	Known	Necessary prenatal diagnosis	Hb E-β0-thal with couples of β0-thal carrier and Hb E carrier	Hb E-β0-thal with couples of β0-thal carrier and Hb E carrier			CD17				Hb E carrier	Unaffected carrier
530	AF	Known	Necessary prenatal diagnosis	Hb Bart’s hydrops fetalis (homozygous α0-thal)	Hb Bart’s hydrops fetalis (homozygous α0-thal)	SEA/SEA						α0/α0	Affected
531	AF	Known	Necessary prenatal diagnosis	Hb Bart’s hydrops fetalis (homozygous α0-thal)	Hb Bart’s hydrops fetalis (homozygous α0-thal)	SEA/SEA						α0/α0	Affected
532	AF	Known	Unnecessary prenatal diagnosis	Other α-thal diseases	Hb H disease	SEA	3.7kb deletion					α0-thal trait	Unaffected carrier
533	AF	Known	Necessary prenatal diagnosis	Hb Bart’s hydrops fetalis (homozygous α0-thal)	Hb Bart’s hydrops fetalis (homozygous α0-thal)	SEA/SEA						α0-thal trait	Unaffected carrier
534	AF	Known	Necessary prenatal diagnosis	Hb E-β0-thal with couples of β0-thal carrier and homozygous Hb E	Hb E-β0-thal with couples of β0-thal carrier and homozygous Hb E			CD41/42				Hb E carrier	Unaffected carrier
535	FB	Known	Necessary prenatal diagnosis	Hb Bart’s hydrops fetalis (homozygous α0-thal)	Hb Bart’s hydrops fetalis (homozygous α0-thal)	SEA/SEA						α0/α0	Affected
536	FB	Known	Necessary prenatal diagnosis	Hb Bart’s hydrops fetalis (homozygous α0-thal)	Hb Bart’s hydrops fetalis (homozygous α0-thal)	SEA/SEA						Negative for α0-thal	Normal
537	AF	Known	Necessary prenatal diagnosis	Hb E-β0-thal with couples of β0-thal carrier and Hb E carrier	Hb E-β0-thal with couples of β0-thal carrier and Hb E carrier			CD17				β0-thal trait	Unaffected carrier
538	AF	Known	Necessary prenatal diagnosis	Hb Bart’s hydrops fetalis & Hb E-β0-thal	Hb Bart’s hydrops fetalis & Hb E-β0-thal	SEA/SEA		CD17				α0/α0	Affected
539	AF	Known	Necessary prenatal diagnosis	Hb Bart’s hydrops fetalis (homozygous α0-thal)	Hb Bart’s hydrops fetalis (homozygous α0-thal)	SEA/SEA						α0-thal trait	Unaffected carrier
540	AF	Unknown	Unnecessary prenatal diagnosis	No risk for thal & hemoglobinopathies	Negative for α0-thal in one or both parents							Negative for α0-thal	Normal	MCV>80 fL and/or Hb E trait with Hb E>25% and/or negative for a0-thal in one or both parents
541	AF	Unknown	Necessary prenatal diagnosis	Hb Bart’s hydrops fetalis (homozygous α0-thal)	Hb Bart’s hydrops fetalis (homozygous α0-thal)	SEA/SEA						α0-thal trait	Unaffected carrier
542	AF	Known	Necessary prenatal diagnosis	Hb E-β0-thal with couples of β0-thal carrier and Hb E carrier	Hb E-β0-thal with couples of β0-thal carrier and Hb E carrier			CD17				β0-thal trait	Unaffected carrier
543	AF	Known	Necessary prenatal diagnosis	Hb E-β0-thal with couples of β0-thal carrier and Hb E carrier	Hb E-β0-thal with couples of β0-thal carrier and Hb E carrier			CD41/42				β0-thal trait	Unaffected carrier
544	AF	Known	Necessary prenatal diagnosis	Hb E-β0-thal with couples of β0-thal carrier and Hb E carrier	Hb E-β0-thal with couples of β0-thal carrier and Hb E carrier			CD17				Hb E carrier	Unaffected carrier
545	AF	Unknown	Necessary prenatal diagnosis	Hb E-β0-thal with couples of β0-thal carrier and Hb E carrier	Hb E-β0-thal with couples of β0-thal carrier and Hb E carrier			CD35				Hb E carrier	Unaffected carrier
546	CVS	Known	Necessary prenatal diagnosis	Hb Bart’s hydrops fetalis (homozygous α0-thal)	Hb Bart’s hydrops fetalis (homozygous α0-thal)	SEA/SEA						Negative for α0-thal	Normal
547	AF	Known	Necessary prenatal diagnosis	Hb Bart’s hydrops fetalis (homozygous α0-thal)	Hb Bart’s hydrops fetalis (homozygous α0-thal)	SEA/SEA						α0/α0	Affected
548	AF	Known	Necessary prenatal diagnosis	Hb Bart’s hydrops fetalis (homozygous α0-thal)	Hb Bart’s hydrops fetalis (homozygous α0-thal)	SEA/SEA						α0-thal trait	Unaffected carrier
549	AF	Known	Necessary prenatal diagnosis	Hb Bart’s hydrops fetalis (homozygous α0-thal)	Hb Bart’s hydrops fetalis (homozygous α0-thal)	SEA/SEA						α0-thal trait	Unaffected carrier
550	AF	Unknown	Data inadequate for fetal risk assessment	Data inadequate for fetal risk assessment	Requests for β-thal and Hb E							βA/βA	Normal	No blood and/or DNA analysis of one or both parents
551	AF	Unknown	Data inadequate for fetal risk assessment	Data inadequate for fetal risk assessment	Requests for α0-thal							α0-thal trait	Unaffected carrier	No blood and/or DNA analysis of one or both parents
552	FB	Known	Necessary prenatal diagnosis	Hb Bart’s hydrops fetalis (homozygous α0-thal)	Hb Bart’s hydrops fetalis (homozygous α0-thal)	SEA/SEA						α0/α0	Affected
553	AF	Known	Necessary prenatal diagnosis	Homozygous β0-thal	Homozygous β0-thal			CD41/42	CD41/42			β0/β0	Affected
554	CVS	Known	Necessary prenatal diagnosis	Hb Bart’s hydrops fetalis (homozygous α0-thal)	Hb Bart’s hydrops fetalis (homozygous α0-thal)	SEA/SEA						α0-thal trait	Unaffected carrier
555	FB	Known	Necessary prenatal diagnosis	Hb E-β0-thal with couples of β0-thal carrier and Hb E carrier	Hb E-β0-thal with couples of β0-thal carrier and Hb E carrier			CD41/42				Hb E carrier	Unaffected carrier
556	FB	Known	Necessary prenatal diagnosis	Hb E-β0-thal with couples of β0-thal carrier and Hb E carrier	Hb E-β0-thal with couples of β0-thal carrier and Hb E carrier			CD41/42				β0/βE	Affected
557	AF	Known	Necessary prenatal diagnosis	Hb E-β0-thal with couples of β0-thal carrier and Hb E carrier	Hb E-β0-thal with couples of β0-thal carrier and Hb E carrier			CD41/42				β0-thal trait	Unaffected carrier
558	AF	Unknown	Unnecessary prenatal diagnosis	Other α-thal diseases	Hb H-Constant Spring disease	SEA	Hb Constant Spring					Hb H-ConSp disease	Affected
559	AF	Known	Necessary prenatal diagnosis	Hb Bart’s hydrops fetalis (homozygous α0-thal)	Hb Bart’s hydrops fetalis (homozygous α0-thal)	SEA/SEA						α0/α0	Affected
560	AF	Known	Necessary prenatal diagnosis	Hb Bart’s hydrops fetalis (homozygous α0-thal)	Hb Bart’s hydrops fetalis (homozygous α0-thal)	SEA/SEA						α0-thal trait	Unaffected carrier
561	CVS	Known	Necessary prenatal diagnosis	Hb E-β0-thal with couples of β0-thal carrier and Hb E carrier	Hb E-β0-thal with couples of β0-thal carrier and Hb E carrier			CD41/42				βA/βA	Normal
562	FB	Known	Necessary prenatal diagnosis	Hb E-β0-thal with couples of β0-thal carrier and Hb E carrier	Hb E-β0-thal with couples of β0-thal carrier and Hb E carrier			CD41/42				Hb E carrier	Unaffected carrier
563	AF	Known	Necessary prenatal diagnosis	Hb E-β0-thal with couples of β0-thal carrier and homozygous Hb E	Hb E-β0-thal with couples of β0-thal carrier and homozygous Hb E			CD41/42				Hb E carrier	Unaffected carrier
564	AF	Known	Necessary prenatal diagnosis	Hb E-β0-thal with couples of β0-thal carrier and Hb E carrier	Hb E-β0-thal with couples of β0-thal carrier and Hb E carrier			CD17				βA/βA	Normal
565	AF	Known	Necessary prenatal diagnosis	Hb Bart’s hydrops fetalis (homozygous α0-thal)	Hb Bart’s hydrops fetalis (homozygous α0-thal)	SEA/SEA						α0/α0	Affected
566	AF	Known	Necessary prenatal diagnosis	Hb E-β0-thal with couples of β0-thal carrier and Hb E carrier	Hb E-β0-thal with couples of β0-thal carrier and Hb E carrier			CD41/42				βA/βA	Normal
567	FB	Known	Necessary prenatal diagnosis	Hb Bart’s hydrops fetalis (homozygous α0-thal)	Hb Bart’s hydrops fetalis (homozygous α0-thal)	SEA/SEA						α0/α0	Affected
568	AF	Known	Necessary prenatal diagnosis	Hb E-β0-thal with couples of β0-thal carrier and Hb E carrier	Hb E-β0-thal with couples of β0-thal carrier and Hb E carrier			CD41/42				β0-thal trait	Unaffected carrier
569	AF	Unknown	Unnecessary prenatal diagnosis	No risk for thal & hemoglobinopathies	Falsely high Hb A2 level							Hb E carrier	Unaffected carrier	Hb A2 < 3.6% after repeated by capillary electrophoresis
570	AF	Unknown	Necessary prenatal diagnosis	Hb E-β0-thal with couples of β0-thal carrier and Hb E carrier	Hb E-β0-thal with couples of β0-thal carrier and Hb E carrier			3.4kb del				Hb E carrier	Unaffected carrier
571	AF	Known	Necessary prenatal diagnosis	Hb E-β0-thal with couples of β0-thal carrier and Hb E carrier	Hb E-β0-thal with couples of β0-thal carrier and Hb E carrier			CD41/42				Hb E carrier	Unaffected carrier
572	AF	Known	Necessary prenatal diagnosis	Hb E-β0-thal with couples of β0-thal carrier and Hb E carrier	Hb E-β0-thal with couples of β0-thal carrier and Hb E carrier			CD41/42				β0-thal trait	Unaffected carrier
573	AF	Known	Necessary prenatal diagnosis	Hb Bart’s hydrops fetalis (homozygous α0-thal)	Hb Bart’s hydrops fetalis (homozygous α0-thal)	SEA/SEA						α0-thal trait	Unaffected carrier
574	AF	Known	Necessary prenatal diagnosis	Hb E-β0-thal with couples of β0-thal carrier and Hb E carrier	Hb E-β0-thal with couples of β0-thal carrier and Hb E carrier			CD41/42				β0/βE	Affected
575	AF	Known	Necessary prenatal diagnosis	Hb Bart’s hydrops fetalis (homozygous α0-thal)	Hb Bart’s hydrops fetalis (homozygous α0-thal)	SEA/SEA						Negative for α0-thal	Normal
576	FB	Known	Necessary prenatal diagnosis	Hb Bart’s hydrops fetalis (homozygous α0-thal)	Hb Bart’s hydrops fetalis (homozygous α0-thal)	SEA/SEA						α0/α0	Affected
577	AF	Known	Necessary prenatal diagnosis	Hb E-β0-thal with couples of β0-thal carrier and Hb E carrier	Hb E-β0-thal with couples of β0-thal carrier and Hb E carrier			CD41/42				β0/βE	Affected
578	AF	Known	Necessary prenatal diagnosis	Hb Bart’s hydrops fetalis (homozygous α0-thal)	Hb Bart’s hydrops fetalis (homozygous α0-thal)	SEA/SEA						Negative for α0-thal	Normal
579	AF	Known	Necessary prenatal diagnosis	Hb E-β0-thal with couples of β0-thal carrier and homozygous Hb E	Hb E-β0-thal with couples of β0-thal carrier and homozygous Hb E			CD41/42				Hb E carrier	Unaffected carrier
580	AF	Unknown	Data inadequate for fetal risk assessment	Data inadequate for fetal risk assessment	Requests for α0-thal							Negative for α0-thal	Normal	No blood and/or DNA analysis of one or both parents
581	AF	Unknown	Necessary prenatal diagnosis	Hb E-β0-thal with couples of β0-thal carrier and Hb E carrier	Hb E-β0-thal with couples of β0-thal carrier and Hb E carrier			3.4 kb del				β0/βE	Affected
582	AF	Known	Necessary prenatal diagnosis	Hb Bart’s hydrops fetalis (homozygous α0-thal)	Hb Bart’s hydrops fetalis (homozygous α0-thal)	SEA/SEA						α0-thal trait	Unaffected carrier
583	AF	Known	Necessary prenatal diagnosis	Hb Bart’s hydrops fetalis (homozygous α0-thal)	Hb Bart’s hydrops fetalis (homozygous α0-thal)	SEA/SEA						α0/α0	Affected
584	AF	Known	Necessary prenatal diagnosis	Hb E-β0-thal with couples of β0-thal carrier and Hb E carrier	Hb E-β0-thal with couples of β0-thal carrier and Hb E carrier			CD17				Hb E carrier	Unaffected carrier
585	AF	Known	Necessary prenatal diagnosis	Hb Bart’s hydrops fetalis (homozygous α0-thal)	Hb Bart’s hydrops fetalis (homozygous α0-thal)	SEA/SEA						α0-thal trait	Unaffected carrier
586	AF	Known	Necessary prenatal diagnosis	Hb Bart’s hydrops fetalis (homozygous α0-thal)	Hb Bart’s hydrops fetalis (homozygous α0-thal)	SEA/SEA						Negative for α0-thal	Normal
587	AF	Known	Necessary prenatal diagnosis	Hb E-β0-thal with couples of β0-thal carrier and homozygous Hb E	Hb E-β0-thal with couples of β0-thal carrier and homozygous Hb E			IVSI-1				β0/βE	Affected
588	AF	Known	Necessary prenatal diagnosis	Hb Bart’s hydrops fetalis (homozygous α0-thal)	Hb Bart’s hydrops fetalis (homozygous α0-thal)	SEA/SEA						α0-thal trait	Unaffected carrier
589	AF	Known	Necessary prenatal diagnosis	Hb Bart’s hydrops fetalis (homozygous α0-thal)	Hb Bart’s hydrops fetalis (homozygous α0-thal)	SEA/SEA						α0/α0	Affected
590	AF	Known	Necessary prenatal diagnosis	Hb E-β0-thal with couples of β0-thal carrier and Hb E carrier	Hb E-β0-thal with couples of β0-thal carrier and Hb E carrier			CD17				Hb E carrier	Unaffected carrier
591	AF	Known	Necessary prenatal diagnosis	Hb Bart’s hydrops fetalis (homozygous α0-thal)	Hb Bart’s hydrops fetalis (homozygous α0-thal)	SEA/SEA						α0/α0	Affected
592	AF	Unknown	Data inadequate for fetal risk assessment	Data inadequate for fetal risk assessment	Requests for β-thal and Hb E							Hb E carrier	Unaffected carrier	No blood and/or DNA analysis of one or both parents
593	AF	Unknown	Data inadequate for fetal risk assessment	Data inadequate for fetal risk assessment	Requests for α0-thal							Negative for α0-thal	Normal	No blood and/or DNA analysis of one or both parents
594	AF	Known	Necessary prenatal diagnosis	Hb E-β0-thal with couples of β0-thal carrier and homozygous Hb E	Hb E-β0-thal with couples of β0-thal carrier and homozygous Hb E			CD17				β0/βE	Affected
595	AF	Known	Necessary prenatal diagnosis	Hb E-β0-thal with couples of β0-thal carrier and Hb E carrier	Hb E-β0-thal with couples of β0-thal carrier and Hb E carrier			CD41/42				βA/βA	Normal
596	AF	Known	Necessary prenatal diagnosis	Hb Bart’s hydrops fetalis (homozygous α0-thal)	Hb Bart’s hydrops fetalis (homozygous α0-thal)	SEA/SEA						Negative for α0-thal	Normal
597	AF	Known	Necessary prenatal diagnosis	Hb Bart’s hydrops fetalis (homozygous α0-thal)	Hb Bart’s hydrops fetalis (homozygous α0-thal)	SEA/SEA						α0-thal trait	Unaffected carrier
598	AF	Known	Necessary prenatal diagnosis	Hb E-β0-thal with couples of β0-thal carrier and Hb E carrier	Hb E-β0-thal with couples of β0-thal carrier and Hb E carrier			CD41/42				Hb E carrier	Unaffected carrier
599	AF	Known	Necessary prenatal diagnosis	Hb E-β0-thal with couples of β0-thal carrier and Hb E carrier	Hb E-β0-thal with couples of β0-thal carrier and Hb E carrier			CD17				β0-thal trait	Unaffected carrier
600	FB	Known	Necessary prenatal diagnosis	Hb E-β0-thal with couples of β0-thal carrier and homozygous Hb E	Hb E-β0-thal with couples of β0-thal carrier and homozygous Hb E			CD41/42				β0/βE	Affected
601	AF	Known	Necessary prenatal diagnosis	Hb Bart’s hydrops fetalis (homozygous α0-thal)	Hb Bart’s hydrops fetalis (homozygous α0-thal)	SEA/SEA						α0-thal trait	Unaffected carrier
602	AF	Unknown	Data inadequate for fetal risk assessment	Data inadequate for fetal risk assessment	Requests for α0-thal							Negative for α0-thal	Normal	No blood and/or DNA analysis of one or both parents
603	AF	Unknown	Data inadequate for fetal risk assessment	Data inadequate for fetal risk assessment	Requests for α0-thal, β-thal and Hb E							Negative for α0-thal & βA/βA	Normal	No blood and/or DNA analysis of one or both parents
604	AF	Known	Necessary prenatal diagnosis	Hb E-β0-thal with couples of β0-thal carrier and Hb E carrier	Hb E-β0-thal with couples of β0-thal carrier and Hb E carrier			CD41/42				β0/βE	Affected
605	AF	Known	Necessary prenatal diagnosis	Hb Bart’s hydrops fetalis (homozygous α0-thal)	Hb Bart’s hydrops fetalis (homozygous α0-thal)	SEA/SEA						α0-thal trait	Unaffected carrier
606	AF	Known	Necessary prenatal diagnosis	Hb E-β0-thal with couples of β0-thal carrier and Hb E carrier	Hb E-β0-thal with couples of β0-thal carrier and Hb E carrier			CD41/42				β0-thal trait	Unaffected carrier
607	AF	Known	Necessary prenatal diagnosis	Hb E-β0-thal with couples of β0-thal carrier and Hb E carrier	Hb E-β0-thal with couples of β0-thal carrier and Hb E carrier			CD17				Hb E carrier	Unaffected carrier
608	AF	Known	Necessary prenatal diagnosis	Hb E-β0-thal with couples of β0-thal carrier and Hb E carrier	Hb E-β0-thal with couples of β0-thal carrier and Hb E carrier			CD41/42				β0/βE	Affected
609	AF	Known	Necessary prenatal diagnosis	Hb Bart’s hydrops fetalis (homozygous α0-thal)	Hb Bart’s hydrops fetalis (homozygous α0-thal)	SEA/SEA						Negative for α0-thal	Normal
610	AF	Known	Necessary prenatal diagnosis	Hb E-β0-thal with couples of β0-thal carrier and Hb E carrier	Hb E-β0-thal with couples of β0-thal carrier and Hb E carrier			CD17				βA/βA	Normal
611	CVS	Known	Necessary prenatal diagnosis	Hb E-β0-thal with couples of β0-thal carrier and Hb E carrier	Hb E-β0-thal with couples of β0-thal carrier and Hb E carrier			CD41/42				β0-thal trait	Unaffected carrier
612	AF	Known	Necessary prenatal diagnosis	Hb Bart’s hydrops fetalis (homozygous α0-thal)	Hb Bart’s hydrops fetalis (homozygous α0-thal)	SEA/SEA						Negative for α0-thal	Normal
613	AF	Unknown	Data inadequate for fetal risk assessment	Data inadequate for fetal risk assessment	Requests for α0-thal							α0-thal trait	Unaffected carrier	No blood and/or DNA analysis of one or both parents
614	AF	Known	Necessary prenatal diagnosis	Hb Bart’s hydrops fetalis (homozygous α0-thal)	Hb Bart’s hydrops fetalis (homozygous α0-thal)	SEA/SEA						α0-thal trait	Unaffected carrier
615	AF	Known	Necessary prenatal diagnosis	Hb E-β0-thal with couples of β0-thal carrier and Hb E carrier	Hb E-β0-thal with couples of β0-thal carrier and Hb E carrier			CD35				β0-thal trait	Unaffected carrier
616	AF	Known	Necessary prenatal diagnosis	Hb E-β0-thal with couples of β0-thal carrier and Hb E carrier	Hb E-β0-thal with couples of β0-thal carrier and Hb E carrier			CD41/42				Hb E carrier	Unaffected carrier
617	AF	Known	Necessary prenatal diagnosis	Hb Bart’s hydrops fetalis (homozygous α0-thal)	Hb Bart’s hydrops fetalis (homozygous α0-thal)	SEA/SEA						α0-thal trait	Unaffected carrier
618	AF	Unknown	Data inadequate for fetal risk assessment	Data inadequate for fetal risk assessment	Requests for α0-thal							Negative for α0-thal	Normal	No blood and/or DNA analysis of one or both parents
619	AF	Known	Necessary prenatal diagnosis	Hb E-β0-thal with couples of β0-thal carrier and Hb E carrier	Hb E-β0-thal with couples of β0-thal carrier and Hb E carrier			CD41/42				βA/βA	Normal
620	AF	Known	Necessary prenatal diagnosis	Hb Bart’s hydrops fetalis (homozygous α0-thal)	Hb Bart’s hydrops fetalis (homozygous α0-thal)	SEA/SEA						α0-thal trait	Unaffected carrier
621	AF	Known	Necessary prenatal diagnosis	Hb Bart’s hydrops fetalis (homozygous α0-thal)	Hb Bart’s hydrops fetalis (homozygous α0-thal)	SEA/SEA						α0-thal trait	Unaffected carrier
622	AF	Known	Necessary prenatal diagnosis	Hb Bart’s hydrops fetalis (homozygous α0-thal)	Hb Bart’s hydrops fetalis (homozygous α0-thal)	SEA/SEA						α0-thal trait	Unaffected carrier
623	AF	Known	Necessary prenatal diagnosis	Hb Bart’s hydrops fetalis (homozygous α0-thal)	Hb Bart’s hydrops fetalis (homozygous α0-thal)	SEA/SEA						α0/α0	Affected
624	AF	Unknown	Data inadequate for fetal risk assessment	Data inadequate for fetal risk assessment	Requests for α0-thal							α0-thal trait	Unaffected carrier	No blood and/or DNA analysis of one or both parents
625	AF	Known	Necessary prenatal diagnosis	Hb E-β0-thal with couples of β0-thal carrier and Hb E carrier	Hb E-β0-thal with couples of β0-thal carrier and Hb E carrier			CD41/42				β0-thal trait	Unaffected carrier
626	AF	Unknown	Data inadequate for fetal risk assessment	Data inadequate for fetal risk assessment	Requests for α0-thal							α0/α0	Affected	No blood and/or DNA analysis of one or both parents
627	AF	Known	Necessary prenatal diagnosis	Hb E-β0-thal with couples of β0-thal carrier and Hb E carrier	Hb E-β0-thal with couples of β0-thal carrier and Hb E carrier			CD41/42				Hb E carrier	Unaffected carrier
628	AF	Known	Unnecessary prenatal diagnosis	Other α-thal diseases	Hb H disease	SEA	3.7kb deletion					Negative for α0-thal	Normal
629	AF	Known	Necessary prenatal diagnosis	Hb Bart’s hydrops fetalis (homozygous α0-thal)	Hb Bart’s hydrops fetalis (homozygous α0-thal)	SEA/SEA						α0/α0	Affected
630	AF	Known	Necessary prenatal diagnosis	Hb E-β0-thal with couples of β0-thal carrier and Hb E carrier	Hb E-β0-thal with couples of β0-thal carrier and Hb E carrier			CD17				β0/βE	Affected
631	AF	Known	Necessary prenatal diagnosis	Hb E-β0-thal with couples of β0-thal carrier and Hb E carrier	Hb E-β0-thal with couples of β0-thal carrier and Hb E carrier			CD17				β0-thal trait	Unaffected carrier
632	AF	Known	Necessary prenatal diagnosis	Hb Bart’s hydrops fetalis (homozygous α0-thal)	Hb Bart’s hydrops fetalis (homozygous α0-thal)	SEA/SEA						Negative for α0-thal	Normal
633	AF	Known	Necessary prenatal diagnosis	Hb Bart’s hydrops fetalis (homozygous α0-thal)	Hb Bart’s hydrops fetalis (homozygous α0-thal)	SEA/SEA						Negative for α0-thal	Normal
634	AF	Known	Necessary prenatal diagnosis	Hb E-β0-thal with couples of β0-thal carrier and Hb E carrier	Hb E-β0-thal with couples of β0-thal carrier and Hb E carrier			CD17				β0/βE	Affected
635	AF	Known	Necessary prenatal diagnosis	Hb Bart’s hydrops fetalis (homozygous α0-thal)	Hb Bart’s hydrops fetalis (homozygous α0-thal)	SEA/SEA						α0-thal trait	Unaffected carrier
636	AF	Known	Unnecessary prenatal diagnosis	Other α-thal diseases	Hb H-Constant Spring disease	SEA	Hb Constant Spring					Hb ConSp carrier	Unaffected carrier
637	FB	Known	Unnecessary prenatal diagnosis	β+-thal diseases	Hb E-β+-thal			NT-86				βA/βA	Normal
638	AF	Unknown	Necessary prenatal diagnosis	Hb E-β0-thal with couples of β0-thal carrier and Hb E carrier	Hb E-β0-thal with couples of β0-thal carrier and Hb E carrier			CD41/42				β0/βE	Affected
639	AF	Known	Necessary prenatal diagnosis	Hb Bart’s hydrops fetalis (homozygous α0-thal)	Hb Bart’s hydrops fetalis (homozygous α0-thal)	SEA/SEA						α0-thal trait	Unaffected carrier
640	AF	Known	Unnecessary prenatal diagnosis	Other α-thal diseases	Hb H disease	SEA	3.7kb deletion					Hb H disease	Affected
641	AF	Known	Necessary prenatal diagnosis	Hb Bart’s hydrops fetalis (homozygous α0-thal)	Hb Bart’s hydrops fetalis (homozygous α0-thal)	SEA/SEA						α0-thal trait	Unaffected carrier
642	AF	Unknown	Unnecessary prenatal diagnosis	No risk for thal & hemoglobinopathies	Negative for α0-thal in one or both parents							α0-thal trait	Unaffected carrier	MCV>80 fL and/or Hb E trait with Hb E>25% and/or negative for a0-thal in one or both parents
643	AF	Unknown	Data inadequate for fetal risk assessment	Data inadequate for fetal risk assessment	Requests for α0-thal							Negative for α0-thal	Normal	No blood and/or DNA analysis of one or both parents
644	AF	Known	Necessary prenatal diagnosis	Hb Bart’s hydrops fetalis (homozygous α0-thal)	Hb Bart’s hydrops fetalis (homozygous α0-thal)	SEA/SEA						α0-thal trait	Unaffected carrier
645	AF	Known	Necessary prenatal diagnosis	Hb Bart’s hydrops fetalis (homozygous α0-thal)	Hb Bart’s hydrops fetalis (homozygous α0-thal)	SEA/SEA						α0/α0	Affected
646	AF	Known	Necessary prenatal diagnosis	Hb Bart’s hydrops fetalis (homozygous α0-thal)	Hb Bart’s hydrops fetalis (homozygous α0-thal)	SEA/SEA						Negative for α0-thal	Normal
647	AF	Known	Necessary prenatal diagnosis	Hb Bart’s hydrops fetalis (homozygous α0-thal)	Hb Bart’s hydrops fetalis (homozygous α0-thal)	SEA/SEA						Negative for α0-thal	Normal
648	AF	Known	Necessary prenatal diagnosis	Hb Bart’s hydrops fetalis (homozygous α0-thal)	Hb Bart’s hydrops fetalis (homozygous α0-thal)	SEA/SEA						Negative for α0-thal	Normal
649	AF	Known	Necessary prenatal diagnosis	Hb Bart’s hydrops fetalis (homozygous α0-thal)	Hb Bart’s hydrops fetalis (homozygous α0-thal)	SEA/SEA						α0-thal trait	Unaffected carrier
650	AF	Known	Necessary prenatal diagnosis	Hb E-β0-thal with couples of β0-thal carrier and Hb E carrier	Hb E-β0-thal with couples of β0-thal carrier and Hb E carrier			3.4kb del				βA/βA	Normal
651	AF	Known	Necessary prenatal diagnosis	Hb E-β0-thal with couples of β0-thal carrier and Hb E carrier	Hb E-β0-thal with couples of β0-thal carrier and Hb E carrier			CD41/42				β0/βE	Affected
652	AF	Known	Necessary prenatal diagnosis	Hb Bart’s hydrops fetalis (homozygous α0-thal)	Hb Bart’s hydrops fetalis (homozygous α0-thal)	SEA/SEA						α0-thal trait	Unaffected carrier
653	AF	Unknown	Unnecessary prenatal diagnosis	β+-thal diseases	Hb E-β+-thal			NT-28				β+/E	Affected
654	AF	Known	Necessary prenatal diagnosis	Hb E-β0-thal with couples of β0-thal carrier and Hb E carrier	Hb E-β0-thal with couples of β0-thal carrier and Hb E carrier			IVSI-1				β0/βE	Affected
655	AF	Known	Necessary prenatal diagnosis	Hb Bart’s hydrops fetalis (homozygous α0-thal)	Hb Bart’s hydrops fetalis (homozygous α0-thal)	SEA/SEA						α0-thal trait	Unaffected carrier
656	AF	Known	Necessary prenatal diagnosis	Hb E-β0-thal with couples of β0-thal carrier and Hb E carrier	Hb E-β0-thal with couples of β0-thal carrier and Hb E carrier			CD17				β0-thal trait	Unaffected carrier
657	AF	Known	Necessary prenatal diagnosis	Hb E-β0-thal with couples of β0-thal carrier and Hb E carrier	Hb E-β0-thal with couples of β0-thal carrier and Hb E carrier			CD17				β0-thal trait	Unaffected carrier
658	AF	Known	Necessary prenatal diagnosis	Hb E-β0-thal with couples of β0-thal carrier and Hb E carrier	Hb E-β0-thal with couples of β0-thal carrier and Hb E carrier			CD41/42				β0-thal trait	Unaffected carrier
659	CVS	Known	Necessary prenatal diagnosis	Hb Bart’s hydrops fetalis (homozygous α0-thal)	Hb Bart’s hydrops fetalis (homozygous α0-thal)	SEA/SEA						α0/α0	Affected
660	AF	Unknown	Unnecessary prenatal diagnosis	β+-thal diseases	Hb E-β+-thal			NT-28				Hb E carrier	Unaffected carrier
661	AF	Unknown	Necessary prenatal diagnosis	Hb Bart’s hydrops fetalis (homozygous α0-thal)	Hb Bart’s hydrops fetalis (homozygous α0-thal)	SEA/SEA						α0/α0	Affected
662	AF	Known	Unnecessary prenatal diagnosis	Abnormal hemoglobins	Hb Korle-Bu/Hb E						Hb Korle-Bu	Hb E carrier	Unaffected carrier
663	AF	Known	Necessary prenatal diagnosis	Hb Bart’s hydrops fetalis (homozygous α0-thal)	Hb Bart’s hydrops fetalis (homozygous α0-thal)	SEA/SEA						α0/α0	Affected
664	CVS	Known	Necessary prenatal diagnosis	Hb E-β0-thal with couples of β0-thal carrier and Hb E carrier	Hb E-β0-thal with couples of β0-thal carrier and Hb E carrier			IVSII-654				Hb E carrier	Unaffected carrier
665	AF	Known	Necessary prenatal diagnosis	Hb Bart’s hydrops fetalis (homozygous α0-thal)	Hb Bart’s hydrops fetalis (homozygous α0-thal)	SEA/SEA						α0-thal trait	Unaffected carrier
666	AF	Unknown	Data inadequate for fetal risk assessment	Data inadequate for fetal risk assessment	Requests for α0-thal							α0-thal trait	Unaffected carrier	No blood and/or DNA analysis of one or both parents
667	AF	Unknown	Unnecessary prenatal diagnosis	No risk for thal & hemoglobinopathies	Negative for α0-thal in one or both parents							Negative for α0-thal	Normal	MCV>80 fL and/or Hb E trait with Hb E>25% and/or negative for a0-thal in one or both parents
668	AF	Known	Necessary prenatal diagnosis	Homozygous β0-thal & Hb E-β0-thal	Homozygous β0-thal & Hb E-β0-thal			CD41/42	CD17			β0/β0	Affected
669	FB	Known	Necessary prenatal diagnosis	Hb Bart’s hydrops fetalis (homozygous α0-thal)	Hb Bart’s hydrops fetalis (homozygous α0-thal)	SEA/SEA						α0-thal trait	Unaffected carrier
670	AF	Known	Necessary prenatal diagnosis	Hb Bart’s hydrops fetalis (homozygous α0-thal)	Hb Bart’s hydrops fetalis (homozygous α0-thal)	SEA/SEA						α0-thal trait	Unaffected carrier
671	FB	Known	Necessary prenatal diagnosis	Hb Bart’s hydrops fetalis (homozygous α0-thal)	Hb Bart’s hydrops fetalis (homozygous α0-thal)	SEA/SEA						α0-thal trait	Unaffected carrier
672	AF	Known	Necessary prenatal diagnosis	Hb E-β0-thal with couples of β0-thal carrier and Hb E carrier	Hb E-β0-thal with couples of β0-thal carrier and Hb E carrier			CD41/42				β0/βE	Affected
673	AF	Known	Necessary prenatal diagnosis	Hb E-β0-thal with couples of β0-thal carrier and Hb E carrier	Hb E-β0-thal with couples of β0-thal carrier and Hb E carrier			IVSI-1				β0-thal trait	Unaffected carrier
674	AF	Known	Necessary prenatal diagnosis	Hb Bart’s hydrops fetalis (homozygous α0-thal)	Hb Bart’s hydrops fetalis (homozygous α0-thal)	SEA/SEA						α0-thal trait	Unaffected carrier
675	AF	Known	Necessary prenatal diagnosis	Hb Bart’s hydrops fetalis (homozygous α0-thal)	Hb Bart’s hydrops fetalis (homozygous α0-thal)	SEA/SEA						α0-thal trait	Unaffected carrier
676	AF	Known	Necessary prenatal diagnosis	Hb E-β0-thal with couples of β0-thal carrier and Hb E carrier	Hb E-β0-thal with couples of β0-thal carrier and Hb E carrier			CD17				Hb E carrier	Unaffected carrier
677	AF	Known	Unnecessary prenatal diagnosis	β+-thal diseases	Hb E-β+-thal			NT-28				Hb E carrier	Unaffected carrier
678	AF	Known	Necessary prenatal diagnosis	Hb Bart’s hydrops fetalis (homozygous α0-thal)	Hb Bart’s hydrops fetalis (homozygous α0-thal)	SEA/SEA						Negative for α0-thal	Normal
679	AF	Known	Necessary prenatal diagnosis	Hb E-β0-thal with couples of β0-thal carrier and Hb E carrier	Hb E-β0-thal with couples of β0-thal carrier and Hb E carrier			CD41/42				βA/βA	Normal
680	AF	Unknown	Data inadequate for fetal risk assessment	Data inadequate for fetal risk assessment	Requests for α0-thal							α0-thal trait	Unaffected carrier	No blood and/or DNA analysis of one or both parents
681	AF	Known	Necessary prenatal diagnosis	β0-thal/β+-thal	β0-thal/β+-thal			CD41/42	NT-28			β0-thal trait	Unaffected carrier
682	FB	Known	Necessary prenatal diagnosis	Hb E-β0-thal with couples of β0-thal carrier and homozygous Hb E	Hb E-β0-thal with couples of β0-thal carrier and homozygous Hb E			CD17				Hb E carrier	Unaffected carrier
683	AF	Known	Necessary prenatal diagnosis	Hb E-β0-thal with couples of β0-thal carrier and Hb E carrier	Hb E-β0-thal with couples of β0-thal carrier and Hb E carrier			CD41/42				β0/βE	Affected
684	AF	Unknown	Data inadequate for fetal risk assessment	Data inadequate for fetal risk assessment	Requests for α0-thal							α0-thal trait	Unaffected carrier	No blood and/or DNA analysis of one or both parents
685	AF	Known	Necessary prenatal diagnosis	Hb E-β0-thal with couples of β0-thal carrier and Hb E carrier	Hb E-β0-thal with couples of β0-thal carrier and Hb E carrier			CD41/42				β0/βE	Affected
686	AF	Known	Necessary prenatal diagnosis	Hb E-β0-thal with couples of β0-thal carrier and Hb E carrier	Hb E-β0-thal with couples of β0-thal carrier and Hb E carrier			CD41/42				βA/βA	Normal
687	AF	Known	Necessary prenatal diagnosis	Hb Bart’s hydrops fetalis (homozygous α0-thal)	Hb Bart’s hydrops fetalis (homozygous α0-thal)	SEA/SEA						α0-thal trait	Unaffected carrier
688	AF	Unknown	Data inadequate for fetal risk assessment	Data inadequate for fetal risk assessment	Requests for α0-thal							Negative for α0-thal	Normal	No blood and/or DNA analysis of one or both parents
689	AF	Known	Necessary prenatal diagnosis	Hb Bart’s hydrops fetalis (homozygous α0-thal)	Hb Bart’s hydrops fetalis (homozygous α0-thal)	SEA/SEA						α0-thal trait	Unaffected carrier
690	AF	Known	Necessary prenatal diagnosis	Hb E-β0-thal with couples of β0-thal carrier and Hb E carrier	Hb E-β0-thal with couples of β0-thal carrier and Hb E carrier			CD41/42				βA/βA	Normal
691	CVS	Known	Necessary prenatal diagnosis	Hb Bart’s hydrops fetalis (homozygous α0-thal)	Hb Bart’s hydrops fetalis (homozygous α0-thal)	SEA/SEA						α0/α0	Affected
692	FB	Known	Necessary prenatal diagnosis	Hb Bart’s hydrops fetalis (homozygous α0-thal)	Hb Bart’s hydrops fetalis (homozygous α0-thal)	SEA/SEA						α0-thal trait	Unaffected carrier
693	AF	Unknown	Necessary prenatal diagnosis	Hb Bart’s hydrops fetalis (homozygous α0-thal)	Hb Bart’s hydrops fetalis (homozygous α0-thal)	SEA/SEA						α0-thal trait	Unaffected carrier
694	AF	Known	Necessary prenatal diagnosis	Hb E-β0-thal with couples of β0-thal carrier and Hb E carrier	Hb E-β0-thal with couples of β0-thal carrier and Hb E carrier			CD17				β0-thal trait	Unaffected carrier
695	AF	Unknown	Unnecessary prenatal diagnosis	No risk for thal & hemoglobinopathies	Non-β-thal carrier							Hb E/Hb E	Unaffected carrier	Non-β-thal carrier such as homozygous Hb E, Hb E trait with high Hb F, normal Hb type (A2A with normal Hb A2)
696	FB	Unknown	Unnecessary prenatal diagnosis	No risk for thal & hemoglobinopathies	Negative for α0-thal in one or both parents							Negative for α0-thal	Normal	MCV>80 fL and/or Hb E trait with Hb E>25% and/or negative for a0-thal in one or both parents
697	AF	Known	Necessary prenatal diagnosis	Hb E-β0-thal with couples of β0-thal carrier and Hb E carrier	Hb E-β0-thal with couples of β0-thal carrier and Hb E carrier			CD17				βA/βA	Normal
698	AF	Unknown	Necessary prenatal diagnosis	Hb Bart’s hydrops fetalis (homozygous α0-thal)	Hb Bart’s hydrops fetalis (homozygous α0-thal)	SEA/SEA						α0-thal trait	Unaffected carrier
699	AF	Known	Necessary prenatal diagnosis	Hb Bart’s hydrops fetalis (homozygous α0-thal)	Hb Bart’s hydrops fetalis (homozygous α0-thal)	SEA/SEA						Negative for α0-thal	Normal
700	AF	Unknown	Necessary prenatal diagnosis	Hb Bart’s hydrops fetalis (homozygous α0-thal)	Hb Bart’s hydrops fetalis (homozygous α0-thal)	SEA/SEA						α0-thal trait	Unaffected carrier
701	AF	Known	Necessary prenatal diagnosis	Hb Bart’s hydrops fetalis & Hb E-β0-thal	Hb Bart’s hydrops fetalis & Hb E-β0-thal	SEA/SEA		CD17				Negative for α0-thal & β0/βE	Affected
702	FB	Unknown	Data inadequate for fetal risk assessment	Data inadequate for fetal risk assessment	Requests for α0-thal							Negative for α0-thal	Normal	No blood and/or DNA analysis of one or both parents
703	AF	Known	Necessary prenatal diagnosis	Hb E-β0-thal with couples of β0-thal carrier and Hb E carrier	Hb E-β0-thal with couples of β0-thal carrier and Hb E carrier			CD41/42				Hb E carrier	Unaffected carrier
704	AF	Known	Necessary prenatal diagnosis	Hb Bart’s hydrops fetalis (homozygous α0-thal)	Hb Bart’s hydrops fetalis (homozygous α0-thal)	SEA/THAI						α0-thal trait	Unaffected carrier
705	AF	Unknown	Unnecessary prenatal diagnosis	No risk for thal & hemoglobinopathies	Negative for α0-thal in one or both parents							Negative for α0-thal	Normal	MCV>80 fL and/or Hb E trait with Hb E>25% and/or negative for a0-thal in one or both parents
706	CVS	Known	Necessary prenatal diagnosis	Hb Bart’s hydrops fetalis (homozygous α0-thal)	Hb Bart’s hydrops fetalis (homozygous α0-thal)	SEA/SEA						α0-thal trait	Unaffected carrier
707	FB	Known	Necessary prenatal diagnosis	Hb E-β0-thal with couples of β0-thal carrier and Hb E carrier	Hb E-β0-thal with couples of β0-thal carrier and Hb E carrier			IVSI-5				βA/βA	Normal
708	AF	Unknown	Necessary prenatal diagnosis	Hb E-β0-thal with couples of β0-thal carrier and homozygous Hb E	Hb E-β0-thal with couples of β0-thal carrier and homozygous Hb E			CD17				Hb E carrier	Unaffected carrier
709	CVS	Known	Necessary prenatal diagnosis	Hb Bart’s hydrops fetalis (homozygous α0-thal)	Hb Bart’s hydrops fetalis (homozygous α0-thal)	SEA/SEA						α0-thal trait	Unaffected carrier
710	AF	Known	Necessary prenatal diagnosis	Hb Bart’s hydrops fetalis (homozygous α0-thal)	Hb Bart’s hydrops fetalis (homozygous α0-thal)	SEA/SEA						α0/α0	Affected
711	AF	Known	Necessary prenatal diagnosis	Hb Bart’s hydrops fetalis (homozygous α0-thal)	Hb Bart’s hydrops fetalis (homozygous α0-thal)	SEA/SEA						α0/α0	Affected
712	AF	Unknown	Unnecessary prenatal diagnosis	β+-thal diseases	Hb E-β+-thal			NT-28				βA/βA	Normal
713	AF	Known	Unnecessary prenatal diagnosis	β+-thal diseases	Hb E-β+-thal			NT-28				Hb E carrier	Unaffected carrier
714	AF	Known	Necessary prenatal diagnosis	Hb E-β0-thal with couples of β0-thal carrier and Hb E carrier	Hb E-β0-thal with couples of β0-thal carrier and Hb E carrier			CD17				βA/βA	Normal
715	AF	Known	Necessary prenatal diagnosis	Hb Bart’s hydrops fetalis (homozygous α0-thal)	Hb Bart’s hydrops fetalis (homozygous α0-thal)	SEA/SEA						Negative for α0-thal	Normal
716	AF	Unknown	Necessary prenatal diagnosis	Hb Bart’s hydrops fetalis (homozygous α0-thal)	Hb Bart’s hydrops fetalis (homozygous α0-thal)	SEA/SEA						α0/α0	Affected
717	AF	Known	Necessary prenatal diagnosis	Hb Bart’s hydrops fetalis (homozygous α0-thal)	Hb Bart’s hydrops fetalis (homozygous α0-thal)	SEA/SEA						α0-thal trait	Unaffected carrier
718	AF	Known	Necessary prenatal diagnosis	Hb E-β0-thal with couples of β0-thal carrier and Hb E carrier	Hb E-β0-thal with couples of β0-thal carrier and Hb E carrier			CD41/42				βA/βA	Normal
719	AF	Known	Necessary prenatal diagnosis	Hb E-β0-thal with couples of β0-thal carrier and Hb E carrier	Hb E-β0-thal with couples of β0-thal carrier and Hb E carrier			CD17				β0-thal trait	Unaffected carrier
720	FB	Known	Necessary prenatal diagnosis	Hb E-β0-thal with couples of β0-thal carrier and homozygous Hb E	Hb E-β0-thal with couples of β0-thal carrier and homozygous Hb E			CD41/42				β0/βE	Affected
721	AF	Known	Necessary prenatal diagnosis	Hb E-β0-thal with couples of β0-thal carrier and Hb E carrier	Hb E-β0-thal with couples of β0-thal carrier and Hb E carrier			CD41/42				Hb E carrier	Unaffected carrier
722	AF	Unknown	Data inadequate for fetal risk assessment	Data inadequate for fetal risk assessment	Requests for α0-thal							α0-thal trait	Unaffected carrier	No blood and/or DNA analysis of one or both parents
723	CVS	Known	Necessary prenatal diagnosis	Hb E-β0-thal with couples of β0-thal carrier and Hb E carrier	Hb E-β0-thal with couples of β0-thal carrier and Hb E carrier			CD41/42				βA/βA	Normal
724	AF	Known	Necessary prenatal diagnosis	Hb E-β0-thal with couples of β0-thal carrier and homozygous Hb E	Hb E-β0-thal with couples of β0-thal carrier and homozygous Hb E			CD41/42				Hb E carrier	Unaffected carrier
725	FB	Known	Necessary prenatal diagnosis	Hb E-β0-thal with couples of β0-thal carrier and Hb E carrier	Hb E-β0-thal with couples of β0-thal carrier and Hb E carrier			CD17				β0/βE	Affected
726	AF	Known	Necessary prenatal diagnosis	Hb E-β0-thal with couples of β0-thal carrier and Hb E carrier	Hb E-β0-thal with couples of β0-thal carrier and Hb E carrier			CD41/42				β0/βE	Affected
727	AF	Known	Necessary prenatal diagnosis	Hb Bart’s hydrops fetalis (homozygous α0-thal)	Hb Bart’s hydrops fetalis (homozygous α0-thal)	SEA/SEA						Negative for α0-thal	Normal
728	AF	Known	Necessary prenatal diagnosis	Hb Bart’s hydrops fetalis (homozygous α0-thal)	Hb Bart’s hydrops fetalis (homozygous α0-thal)	SEA/SEA						α0-thal trait	Unaffected carrier
729	AF	Unknown	Data inadequate for fetal risk assessment	Data inadequate for fetal risk assessment	Requests for α0-thal, β-thal and Hb E							Negative for α0-thal & βA/βA	Normal	No blood and/or DNA analysis of one or both parents
730	AF	Known	Necessary prenatal diagnosis	Hb E-β0-thal with couples of β0-thal carrier and Hb E carrier	Hb E-β0-thal with couples of β0-thal carrier and Hb E carrier			CD17				β0/βE	Affected
731	CVS	Known	Necessary prenatal diagnosis	Hb Bart’s hydrops fetalis (homozygous α0-thal)	Hb Bart’s hydrops fetalis (homozygous α0-thal)	SEA/SEA						α0-thal trait	Unaffected carrier
732	AF	Known	Necessary prenatal diagnosis	Hb E-β0-thal with couples of β0-thal carrier and Hb E carrier	Hb E-β0-thal with couples of β0-thal carrier and Hb E carrier			CD41/42				β0-thal trait	Unaffected carrier
733	AF	Known	Necessary prenatal diagnosis	Hb E-β0-thal with couples of β0-thal carrier and Hb E carrier	Hb E-β0-thal with couples of β0-thal carrier and Hb E carrier			CD27				β0/βE	Affected
734	FB	Known	Necessary prenatal diagnosis	Hb E-β0-thal with couples of β0-thal carrier and Hb E carrier	Hb E-β0-thal with couples of β0-thal carrier and Hb E carrier			CD17				β0-thal trait	Unaffected carrier
735	AF	Known	Necessary prenatal diagnosis	Hb Bart’s hydrops fetalis (homozygous α0-thal)	Hb Bart’s hydrops fetalis (homozygous α0-thal)	SEA/SEA						α0-thal trait	Unaffected carrier
736	AF	Unknown	Necessary prenatal diagnosis	Hb E-β0-thal with couples of β0-thal carrier and Hb E carrier	Hb E-β0-thal with couples of β0-thal carrier and Hb E carrier			CD17				β0-thal trait	Unaffected carrier
737	CVS	Known	Necessary prenatal diagnosis	Hb E-β0-thal with couples of β0-thal carrier and Hb E carrier	Hb E-β0-thal with couples of β0-thal carrier and Hb E carrier			IVSII-654				β0/βE	Affected
738	AF	Known	Necessary prenatal diagnosis	Hb E-β0-thal with couples of β0-thal carrier and Hb E carrier	Hb E-β0-thal with couples of β0-thal carrier and Hb E carrier			CD17				βA/βA	Normal
739	AF	Known	Necessary prenatal diagnosis	Hb E-β0-thal with couples of β0-thal carrier and Hb E carrier	Hb E-β0-thal with couples of β0-thal carrier and Hb E carrier			CD41/42				β0/βE	Affected
740	AF	Known	Necessary prenatal diagnosis	Hb Bart’s hydrops fetalis & Hb E-β0-thal	Hb Bart’s hydrops fetalis & Hb E-β0-thal	SEA/SEA		CD17				Negative for α0-thal & βA/βA	Normal
741	AF	Known	Necessary prenatal diagnosis	Hb Bart’s hydrops fetalis (homozygous α0-thal)	Hb Bart’s hydrops fetalis (homozygous α0-thal)	SEA/SEA						α0/α0	Affected
742	AF	Unknown	Data inadequate for fetal risk assessment	Data inadequate for fetal risk assessment	Requests for α0-thal							Negative for α0-thal	Normal	No blood and/or DNA analysis of one or both parents
743	CVS	Known	Necessary prenatal diagnosis	Hb E-β0-thal with couples of β0-thal carrier and Hb E carrier	Hb E-β0-thal with couples of β0-thal carrier and Hb E carrier			IVSII-654				Hb E carrier	Unaffected carrier
744	CVS	Known	Necessary prenatal diagnosis	Hb Bart’s hydrops fetalis (homozygous α0-thal)	Hb Bart’s hydrops fetalis (homozygous α0-thal)	SEA/SEA						Negative for α0-thal	Normal
745	AF	Unknown	Necessary prenatal diagnosis	Hb E-β0-thal with couples of β0-thal carrier and Hb E carrier	Hb E-β0-thal with couples of β0-thal carrier and Hb E carrier			CD41/42				βA/βA	Normal
746	AF	Unknown	Necessary prenatal diagnosis	Hb E-β0-thal with couples of β0-thal carrier and Hb E carrier	Hb E-β0-thal with couples of β0-thal carrier and Hb E carrier			CD41/42				Hb E carrier	Unaffected carrier
747	AF	Unknown	Necessary prenatal diagnosis	Hb E-β0-thal with couples of β0-thal carrier and Hb E carrier	Hb E-β0-thal with couples of β0-thal carrier and Hb E carrier			CD41/42				β0/βE	Affected
748	AF	Unknown	Necessary prenatal diagnosis	Hb E-β0-thal with couples of β0-thal carrier and Hb E carrier	Hb E-β0-thal with couples of β0-thal carrier and Hb E carrier			CD17				Hb E carrier	Unaffected carrier
749	FB	Known	Necessary prenatal diagnosis	Hb E-β0-thal with couples of β0-thal carrier and Hb E carrier	Hb E-β0-thal with couples of β0-thal carrier and Hb E carrier			CD41/42				Hb E carrier	Unaffected carrier
750	AF	Known	Necessary prenatal diagnosis	Hb E-β0-thal with couples of β0-thal carrier and Hb E carrier	Hb E-β0-thal with couples of β0-thal carrier and Hb E carrier			CD41/42				βA/βA	Normal
751	AF	Known	Necessary prenatal diagnosis	Hb Bart’s hydrops fetalis (homozygous α0-thal)	Hb Bart’s hydrops fetalis (homozygous α0-thal)	SEA/SEA						α0-thal trait	Unaffected carrier
752	AF	Known	Necessary prenatal diagnosis	Hb E-β0-thal with couples of β0-thal carrier and Hb E carrier	Hb E-β0-thal with couples of β0-thal carrier and Hb E carrier			CD41/42				βA/βA	Normal
753	AF	Known	Necessary prenatal diagnosis	Hb Bart’s hydrops fetalis (homozygous α0-thal)	Hb Bart’s hydrops fetalis (homozygous α0-thal)	SEA/SEA						α0-thal trait	Unaffected carrier
754	AF	Known	Necessary prenatal diagnosis	Hb E-β0-thal with couples of β0-thal carrier and Hb E carrier	Hb E-β0-thal with couples of β0-thal carrier and Hb E carrier			CD41/42				β0/βE	Affected
755	AF	Known	Necessary prenatal diagnosis	Hb Bart’s hydrops fetalis (homozygous α0-thal)	Hb Bart’s hydrops fetalis (homozygous α0-thal)	SEA/SEA						α0/α0	Affected
756	AF	Unknown	Data inadequate for fetal risk assessment	Data inadequate for fetal risk assessment	Requests for α0-thal							Negative for α0-thal	Normal	No blood and/or DNA analysis of one or both parents
757	AF	Known	Necessary prenatal diagnosis	Hb E-β0-thal with couples of β0-thal carrier and Hb E carrier	Hb E-β0-thal with couples of β0-thal carrier and Hb E carrier			IVSI-1				β0/βE	Affected
758	AF	Known	Necessary prenatal diagnosis	Hb E-β0-thal with couples of β0-thal carrier and Hb E carrier	Hb E-β0-thal with couples of β0-thal carrier and Hb E carrier			IVSI-1				Hb E carrier	Unaffected carrier
759	AF	Unknown	Data inadequate for fetal risk assessment	Data inadequate for fetal risk assessment	Requests for α0-thal							α0/α0	Affected	No blood and/or DNA analysis of one or both parents
760	AF	Known	Necessary prenatal diagnosis	Hb Bart’s hydrops fetalis (homozygous α0-thal)	Hb Bart’s hydrops fetalis (homozygous α0-thal)	SEA/SEA						α0-thal trait	Unaffected carrier
761	AF	Known	Necessary prenatal diagnosis	Hb E-β0-thal with couples of β0-thal carrier and homozygous Hb E	Hb E-β0-thal with couples of β0-thal carrier and homozygous Hb E			CD17				Hb E carrier	Unaffected carrier
762	AF	Known	Unnecessary prenatal diagnosis	Other α-thal diseases	Hb H-Constant Spring disease	SEA	Hb Constant Spring					Hb ConSp carrier	Unaffected carrier
763	AF	Known	Necessary prenatal diagnosis	Hb E-β0-thal with couples of β0-thal carrier and Hb E carrier	Hb E-β0-thal with couples of β0-thal carrier and Hb E carrier			CD35				β0-thal trait	Unaffected carrier
764	AF	Known	Necessary prenatal diagnosis	Hb E-β0-thal with couples of β0-thal carrier and Hb E carrier	Hb E-β0-thal with couples of β0-thal carrier and Hb E carrier			CD17				βA/βA	Normal
765	AF	Known	Necessary prenatal diagnosis	Hb Bart’s hydrops fetalis (homozygous α0-thal)	Hb Bart’s hydrops fetalis (homozygous α0-thal)	SEA/SEA						α0-thal trait	Unaffected carrier
766	AF	Known	Unnecessary prenatal diagnosis	No risk for thal & hemoglobinopathies	Negative for α0-thal in one or both parents							Negative for α0-thal	Normal	MCV>80 fL and/or Hb E trait with Hb E>25% and/or negative for a0-thal in one or both parents
767	AF	Known	Necessary prenatal diagnosis	Hb Bart’s hydrops fetalis (homozygous α0-thal)	Hb Bart’s hydrops fetalis (homozygous α0-thal)	SEA/SEA						α0-thal trait	Unaffected carrier
768	AF	Known	Necessary prenatal diagnosis	Hb E-β0-thal with couples of β0-thal carrier and Hb E carrier	Hb E-β0-thal with couples of β0-thal carrier and Hb E carrier			CD17				Hb E carrier	Unaffected carrier
769	AF	Known	Necessary prenatal diagnosis	β0-thal/β+-thal	β0-thal/β+-thal			NT-28	CD41/42			β0/β+	Affected
770	AF	Known	Necessary prenatal diagnosis	Hb Bart’s hydrops fetalis (homozygous α0-thal)	Hb Bart’s hydrops fetalis (homozygous α0-thal)	SEA/SEA						Negative for α0-thal	Normal
771	AF	Known	Necessary prenatal diagnosis	Hb Bart’s hydrops fetalis (homozygous α0-thal)	Hb Bart’s hydrops fetalis (homozygous α0-thal)	SEA/SEA						α0-thal trait	Unaffected carrier
772	AF	Known	Necessary prenatal diagnosis	Hb Bart’s hydrops fetalis (homozygous α0-thal)	Hb Bart’s hydrops fetalis (homozygous α0-thal)	SEA/SEA						α0-thal trait	Unaffected carrier
773	AF	Known	Necessary prenatal diagnosis	Hb Bart’s hydrops fetalis (homozygous α0-thal)	Hb Bart’s hydrops fetalis (homozygous α0-thal)	SEA/SEA						α0-thal trait	Unaffected carrier
774	AF	Known	Necessary prenatal diagnosis	Hb Bart’s hydrops fetalis (homozygous α0-thal)	Hb Bart’s hydrops fetalis (homozygous α0-thal)	SEA/SEA						α0-thal trait	Unaffected carrier
775	AF	Known	Necessary prenatal diagnosis	Hb E-β0-thal with couples of β0-thal carrier and Hb E carrier	Hb E-β0-thal with couples of β0-thal carrier and Hb E carrier			CD17				β0-thal trait	Unaffected carrier
776	AF	Known	Necessary prenatal diagnosis	Hb E-β0-thal with couples of β0-thal carrier and Hb E carrier	Hb E-β0-thal with couples of β0-thal carrier and Hb E carrier			CD17				β0/βE	Affected
777	AF	Known	Necessary prenatal diagnosis	Hb Bart’s hydrops fetalis (homozygous α0-thal)	Hb Bart’s hydrops fetalis (homozygous α0-thal)	SEA/SEA						α0-thal trait	Unaffected carrier
778	AF	Unknown	Data inadequate for fetal risk assessment	Data inadequate for fetal risk assessment	Requests for β-thal and Hb E							βA/βA	Normal	No blood and/or DNA analysis of one or both parents
779	AF	Known	Necessary prenatal diagnosis	Hb E-β0-thal with couples of β0-thal carrier and Hb E carrier	Hb E-β0-thal with couples of β0-thal carrier and Hb E carrier			IVSI-5				Hb E carrier	Unaffected carrier
780	AF	Known	Necessary prenatal diagnosis	Hb Bart’s hydrops fetalis (homozygous α0-thal)	Hb Bart’s hydrops fetalis (homozygous α0-thal)	SEA/SEA						Negative for α0-thal	Normal
781	AF	Known	Necessary prenatal diagnosis	Hb Bart’s hydrops fetalis (homozygous α0-thal)	Hb Bart’s hydrops fetalis (homozygous α0-thal)	SEA/SEA						α0-thal trait	Unaffected carrier
782	AF	Unknown	Necessary prenatal diagnosis	Hb E-β0-thal with couples of β0-thal carrier and Hb E carrier	Hb E-β0-thal with couples of β0-thal carrier and Hb E carrier			105bp del				β0/βE	Affected
783	AF	Unknown	Necessary prenatal diagnosis	Hb Bart’s hydrops fetalis (homozygous α0-thal)	Hb Bart’s hydrops fetalis (homozygous α0-thal)	SEA/SEA						α0-thal trait	Unaffected carrier
784	FB	Known	Necessary prenatal diagnosis	Hb E-β0-thal with couples of β0-thal carrier and homozygous Hb E	Hb E-β0-thal with couples of β0-thal carrier and homozygous Hb E			CD41/42				Hb E carrier	Unaffected carrier
785	AF	Known	Necessary prenatal diagnosis	Hb Bart’s hydrops fetalis (homozygous α0-thal)	Hb Bart’s hydrops fetalis (homozygous α0-thal)	SEA/SEA						α0/α0	Affected
786	AF	Known	Necessary prenatal diagnosis	Hb Bart’s hydrops fetalis (homozygous α0-thal)	Hb Bart’s hydrops fetalis (homozygous α0-thal)	SEA/SEA						α0-thal trait	Unaffected carrier
787	AF	Known	Necessary prenatal diagnosis	Hb Bart’s hydrops fetalis (homozygous α0-thal)	Hb Bart’s hydrops fetalis (homozygous α0-thal)	SEA/SEA						α0-thal trait	Unaffected carrier
788	AF	Known	Necessary prenatal diagnosis	Hb Bart’s hydrops fetalis (homozygous α0-thal)	Hb Bart’s hydrops fetalis (homozygous α0-thal)	SEA/SEA						α0/α0	Affected
789	AF	Known	Necessary prenatal diagnosis	Hb Bart’s hydrops fetalis (homozygous α0-thal)	Hb Bart’s hydrops fetalis (homozygous α0-thal)	SEA/SEA						α0/α0	Affected
790	AF	Unknown	Necessary prenatal diagnosis	Hb E-β0-thal with couples of β0-thal carrier and Hb E carrier	Hb E-β0-thal with couples of β0-thal carrier and Hb E carrier			CD17				Hb E carrier	Unaffected carrier
791	AF	Known	Necessary prenatal diagnosis	Hb E-β0-thal with couples of β0-thal carrier and Hb E carrier	Hb E-β0-thal with couples of β0-thal carrier and Hb E carrier			CD41/42				β0/βE	Affected
792	CVS	Known	Necessary prenatal diagnosis	Hb Bart’s hydrops fetalis (homozygous α0-thal)	Hb Bart’s hydrops fetalis (homozygous α0-thal)	SEA/SEA						α0-thal trait	Unaffected carrier
793	AF	Known	Necessary prenatal diagnosis	Hb E-β0-thal with couples of β0-thal carrier and Hb E carrier	Hb E-β0-thal with couples of β0-thal carrier and Hb E carrier			CD41/42				β0/βE	Affected
794	AF	Known	Necessary prenatal diagnosis	Hb Bart’s hydrops fetalis (homozygous α0-thal)	Hb Bart’s hydrops fetalis (homozygous α0-thal)	SEA/SEA						α0-thal trait	Unaffected carrier
795	AF	Unknown	Necessary prenatal diagnosis	Hb E-β0-thal with couples of β0-thal carrier and Hb E carrier	Hb E-β0-thal with couples of β0-thal carrier and Hb E carrier			CD41/42				β0/βE	Affected
796	FB	Known	Necessary prenatal diagnosis	Hb E-β0-thal with couples of β0-thal carrier and Hb E carrier	Hb E-β0-thal with couples of β0-thal carrier and Hb E carrier			CD41/42				Hb E carrier	Unaffected carrier
797	AF	Known	Unnecessary prenatal diagnosis	β+-thal diseases	Hb E-β+-thal			NT-28				Hb E carrier	Unaffected carrier
798	AF	Known	Necessary prenatal diagnosis	Hb Bart’s hydrops fetalis (homozygous α0-thal)	Hb Bart’s hydrops fetalis (homozygous α0-thal)	SEA/SEA						α0-thal trait	Unaffected carrier
799	AF	Known	Necessary prenatal diagnosis	Hb Bart’s hydrops fetalis (homozygous α0-thal)	Hb Bart’s hydrops fetalis (homozygous α0-thal)	SEA/SEA						α0-thal trait	Unaffected carrier
800	AF	Known	Necessary prenatal diagnosis	Hb E-β0-thal with couples of β0-thal carrier and Hb E carrier	Hb E-β0-thal with couples of β0-thal carrier and Hb E carrier			CD41/42				βA/βA	Normal
801	CVS	Known	Necessary prenatal diagnosis	Hb E-β0-thal with couples of β0-thal carrier and Hb E carrier	Hb E-β0-thal with couples of β0-thal carrier and Hb E carrier			CD17				βA/βA	Normal
802	AF	Known	Necessary prenatal diagnosis	Hb Bart’s hydrops fetalis (homozygous α0-thal)	Hb Bart’s hydrops fetalis (homozygous α0-thal)	SEA/SEA						α0-thal trait	Unaffected carrier
803	AF	Known	Necessary prenatal diagnosis	Hb E-β0-thal with couples of β0-thal carrier and Hb E carrier	Hb E-β0-thal with couples of β0-thal carrier and Hb E carrier			CD17				βA/βA	Normal
804	CVS	Known	Necessary prenatal diagnosis	Hb E-β0-thal with couples of β0-thal carrier and Hb E carrier	Hb E-β0-thal with couples of β0-thal carrier and Hb E carrier			CD41/42				β0-thal trait	Unaffected carrier
805	AF	Known	Necessary prenatal diagnosis	Hb Bart’s hydrops fetalis (homozygous α0-thal)	Hb Bart’s hydrops fetalis (homozygous α0-thal)	SEA/SEA						α0-thal trait	Unaffected carrier
806	FB	Known	Necessary prenatal diagnosis	Hb E-β0-thal with couples of β0-thal carrier and Hb E carrier	Hb E-β0-thal with couples of β0-thal carrier and Hb E carrier			CD35				β0-thal trait	Unaffected carrier
807	CVS	Known	Necessary prenatal diagnosis	Hb E-β0-thal with couples of β0-thal carrier and Hb E carrier	Hb E-β0-thal with couples of β0-thal carrier and Hb E carrier			CD17				β0/βE	Affected
808	AF	Known	Necessary prenatal diagnosis	Hb Bart’s hydrops fetalis (homozygous α0-thal)	Hb Bart’s hydrops fetalis (homozygous α0-thal)	SEA/SEA						α0-thal trait	Unaffected carrier
809	AF	Known	Necessary prenatal diagnosis	Hb Bart’s hydrops fetalis (homozygous α0-thal)	Hb Bart’s hydrops fetalis (homozygous α0-thal)	SEA/SEA						α0-thal trait	Unaffected carrier
810	AF	Known	Necessary prenatal diagnosis	Hb E-β0-thal with couples of β0-thal carrier and Hb E carrier	Hb E-β0-thal with couples of β0-thal carrier and Hb E carrier			CD41/42				β0/βE	Affected
811	AF	Unknown	Unnecessary prenatal diagnosis	β+-thal diseases	Hb E-β+-thal			NT-28				β+-thal trait	Unaffected carrier
812	AF	Known	Necessary prenatal diagnosis	Hb E-β0-thal with couples of β0-thal carrier and Hb E carrier	Hb E-β0-thal with couples of β0-thal carrier and Hb E carrier			CD41/42				βA/βA	Normal
813	FB	Known	Necessary prenatal diagnosis	Hb E-β0-thal with couples of β0-thal carrier and Hb E carrier	Hb E-β0-thal with couples of β0-thal carrier and Hb E carrier			CD17				βA/βA	Normal
814	AF	Known	Necessary prenatal diagnosis	Hb Bart’s hydrops fetalis (homozygous α0-thal)	Hb Bart’s hydrops fetalis (homozygous α0-thal)	SEA/SEA						α0-thal trait	Unaffected carrier
815	AF	Unknown	Unnecessary prenatal diagnosis	β+-thal diseases	Hb E-β+-thal			NT-28				β+/E	Affected
816	AF	Known	Necessary prenatal diagnosis	Hb E-β0-thal with couples of β0-thal carrier and Hb E carrier	Hb E-β0-thal with couples of β0-thal carrier and Hb E carrier			CD41/42				βA/βA	Normal
817	AF	Known	Necessary prenatal diagnosis	Hb Bart’s hydrops fetalis (homozygous α0-thal)	Hb Bart’s hydrops fetalis (homozygous α0-thal)	SEA/SEA						α0-thal trait	Unaffected carrier
818	AF	Known	Necessary prenatal diagnosis	Hb E-β0-thal with couples of β0-thal carrier and Hb E carrier	Hb E-β0-thal with couples of β0-thal carrier and Hb E carrier			CD41/42				Hb E carrier	Unaffected carrier
819	FB	Known	Necessary prenatal diagnosis	Hb E-β0-thal with couples of β0-thal carrier and Hb E carrier	Hb E-β0-thal with couples of β0-thal carrier and Hb E carrier			CD17				β0/βE	Affected
820	AF	Unknown	Unnecessary prenatal diagnosis	No risk for thal & hemoglobinopathies	Non-β-thal carrier							Hb E/Hb E	Unaffected carrier	Non-β-thal carrier such as homozygous Hb E, Hb E trait with high Hb F, normal Hb type (A2A with normal Hb A2)
821	AF	Known	Necessary prenatal diagnosis	Hb E-β0-thal with couples of β0-thal carrier and Hb E carrier	Hb E-β0-thal with couples of β0-thal carrier and Hb E carrier			CD41/42				βA/βA	Normal
822	CVS	Known	Necessary prenatal diagnosis	Hb Bart’s hydrops fetalis (homozygous α0-thal)	Hb Bart’s hydrops fetalis (homozygous α0-thal)	SEA/SEA						α0/α0	Affected
823	AF	Known	Necessary prenatal diagnosis	Hb E-β0-thal with couples of β0-thal carrier and homozygous Hb E	Hb E-β0-thal with couples of β0-thal carrier and homozygous Hb E			CD41/42				Hb E carrier	Unaffected carrier
824	AF	Known	Necessary prenatal diagnosis	Hb Bart’s hydrops fetalis (homozygous α0-thal)	Hb Bart’s hydrops fetalis (homozygous α0-thal)	SEA/SEA						α0-thal trait	Unaffected carrier
825	AF	Known	Necessary prenatal diagnosis	Hb Bart’s hydrops fetalis (homozygous α0-thal)	Hb Bart’s hydrops fetalis (homozygous α0-thal)	SEA/SEA						Negative for α0-thal	Normal
826	FB	Known	Necessary prenatal diagnosis	Hb E-β0-thal with couples of β0-thal carrier and Hb E carrier	Hb E-β0-thal with couples of β0-thal carrier and Hb E carrier			CD41/42				β0-thal trait	Unaffected carrier
827	AF	Known	Necessary prenatal diagnosis	Hb E-β0-thal with couples of β0-thal carrier and Hb E carrier	Hb E-β0-thal with couples of β0-thal carrier and Hb E carrier			CD71/72				Hb E carrier	Unaffected carrier
828	AF	Unknown	Data inadequate for fetal risk assessment	Data inadequate for fetal risk assessment	Requests for β-thal and Hb E							β0/βE	Affected	No blood and/or DNA analysis of one or both parents
829	AF	Known	Unnecessary prenatal diagnosis	Other α-thal diseases	Hb H disease	SEA	3.7kb deletion					Hb H disease	Affected
830	AF	Known	Necessary prenatal diagnosis	Hb E-β0-thal with couples of β0-thal carrier and homozygous Hb E	Hb E-β0-thal with couples of β0-thal carrier and homozygous Hb E			CD17				Hb E carrier	Unaffected carrier
831	AF	Known	Necessary prenatal diagnosis	Hb Bart’s hydrops fetalis (homozygous α0-thal)	Hb Bart’s hydrops fetalis (homozygous α0-thal)	SEA/SEA						α0-thal trait	Unaffected carrier
832	AF	Unknown	Data inadequate for fetal risk assessment	Data inadequate for fetal risk assessment	Requests for α0-thal							α0-thal trait	Unaffected carrier	No blood and/or DNA analysis of one or both parents
833	AF	Known	Necessary prenatal diagnosis	Hb E-β0-thal with couples of β0-thal carrier and Hb E carrier	Hb E-β0-thal with couples of β0-thal carrier and Hb E carrier			CD41/42				Hb E carrier	Unaffected carrier
834	AF	Known	Necessary prenatal diagnosis	Hb Bart’s hydrops fetalis (homozygous α0-thal)	Hb Bart’s hydrops fetalis (homozygous α0-thal)	SEA/SEA						α0-thal trait	Unaffected carrier
835	AF	Known	Necessary prenatal diagnosis	Hb E-β0-thal with couples of β0-thal carrier and Hb E carrier	Hb E-β0-thal with couples of β0-thal carrier and Hb E carrier			CD17				Hb E carrier	Unaffected carrier
836	FB	Unknown	Unnecessary prenatal diagnosis	Other α-thal diseases	Homozygous Hb Constant Spring							Hb ConSp/Hb ConSp	Affected
837	AF	Known	Necessary prenatal diagnosis	Hb E-β0-thal with couples of β0-thal carrier and Hb E carrier	Hb E-β0-thal with couples of β0-thal carrier and Hb E carrier			CD41/42				Hb E carrier	Unaffected carrier
838	AF	Known	Necessary prenatal diagnosis	Hb Bart’s hydrops fetalis (homozygous α0-thal)	Hb Bart’s hydrops fetalis (homozygous α0-thal)	SEA/SEA						α0-thal trait	Unaffected carrier
839	AF	Known	Necessary prenatal diagnosis	Hb Bart’s hydrops fetalis (homozygous α0-thal)	Hb Bart’s hydrops fetalis (homozygous α0-thal)	SEA/SEA						Negative for α0-thal	Normal
840	AF	Known	Necessary prenatal diagnosis	Hb Bart’s hydrops fetalis (homozygous α0-thal)	Hb Bart’s hydrops fetalis (homozygous α0-thal)	SEA/SEA						α0/α0	Affected
841	AF	Known	Necessary prenatal diagnosis	Hb E-β0-thal with couples of β0-thal carrier and Hb E carrier	Hb E-β0-thal with couples of β0-thal carrier and Hb E carrier			CD41/42				β0-thal trait	Unaffected carrier
842	AF	Known	Necessary prenatal diagnosis	Hb E-β0-thal with couples of β0-thal carrier and Hb E carrier	Hb E-β0-thal with couples of β0-thal carrier and Hb E carrier			CD17				Hb E carrier	Unaffected carrier
843	AF	Known	Necessary prenatal diagnosis	Hb E-β0-thal with couples of β0-thal carrier and Hb E carrier	Hb E-β0-thal with couples of β0-thal carrier and Hb E carrier			CD41/42				Hb E carrier	Unaffected carrier
844	AF	Known	Necessary prenatal diagnosis	Hb Bart’s hydrops fetalis (homozygous α0-thal)	Hb Bart’s hydrops fetalis (homozygous α0-thal)	SEA/SEA						α0-thal trait	Unaffected carrier
845	AF	Known	Necessary prenatal diagnosis	Hb E-β0-thal with couples of β0-thal carrier and Hb E carrier	Hb E-β0-thal with couples of β0-thal carrier and Hb E carrier			CD71/72				βA/βA	Normal
846	AF	Unknown	Unnecessary prenatal diagnosis	No risk for thal & hemoglobinopathies	Negative for α0-thal in one or both parents							Negative for α0-thal	Normal	MCV>80 fL and/or Hb E trait with Hb E>25% and/or negative for a0-thal in one or both parents
847	AF	Known	Necessary prenatal diagnosis	Hb Bart’s hydrops fetalis (homozygous α0-thal)	Hb Bart’s hydrops fetalis (homozygous α0-thal)	SEA/SEA						α0-thal trait	Unaffected carrier
848	AF	Known	Necessary prenatal diagnosis	Hb Bart’s hydrops fetalis (homozygous α0-thal)	Hb Bart’s hydrops fetalis (homozygous α0-thal)	SEA/SEA						α0/α0	Affected
849	AF	Known	Necessary prenatal diagnosis	Hb E-β0-thal with couples of β0-thal carrier and Hb E carrier	Hb E-β0-thal with couples of β0-thal carrier and Hb E carrier			CD41/42				β0-thal trait	Unaffected carrier
850	AF	Known	Unnecessary prenatal diagnosis	β+-thal diseases	Hb E-β+-thal			NT-31				Hb E carrier	Unaffected carrier
851	AF	Known	Necessary prenatal diagnosis	Hb E-β0-thal with couples of β0-thal carrier and Hb E carrier	Hb E-β0-thal with couples of β0-thal carrier and Hb E carrier			3.4kb del				Hb E carrier	Unaffected carrier
852	AF	Unknown	Data inadequate for fetal risk assessment	Data inadequate for fetal risk assessment	Requests for β-thal and Hb E							βA/βA	Normal	No blood and/or DNA analysis of one or both parents
853	AF	Unknown	Necessary prenatal diagnosis	Hb E-β0-thal with couples of β0-thal carrier and Hb E carrier	Hb E-β0-thal with couples of β0-thal carrier and Hb E carrier			CD41/42				βA/βA	Normal
854	AF	Known	Necessary prenatal diagnosis	Hb Bart’s hydrops fetalis (homozygous α0-thal)	Hb Bart’s hydrops fetalis (homozygous α0-thal)	SEA/SEA						Negative for α0-thal	Normal
855	AF	Known	Necessary prenatal diagnosis	Hb Bart’s hydrops fetalis (homozygous α0-thal)	Hb Bart’s hydrops fetalis (homozygous α0-thal)	SEA/SEA						α0/α0	Affected
856	AF	Known	Necessary prenatal diagnosis	Hb Bart’s hydrops fetalis (homozygous α0-thal)	Hb Bart’s hydrops fetalis (homozygous α0-thal)	SEA/SEA						α0-thal trait	Unaffected carrier
857	AF	Known	Necessary prenatal diagnosis	Hb Bart’s hydrops fetalis (homozygous α0-thal)	Hb Bart’s hydrops fetalis (homozygous α0-thal)	SEA/SEA						α0-thal trait	Unaffected carrier
858	FB	Unknown	Unnecessary prenatal diagnosis	No risk for thal & hemoglobinopathies	Falsely high Hb A2 level							Hb E carrier	Unaffected carrier	Hb A2 < 3.6% after repeated by capillary electrophoresis
859	AF	Known	Necessary prenatal diagnosis	Hb Bart’s hydrops fetalis (homozygous α0-thal)	Hb Bart’s hydrops fetalis (homozygous α0-thal)	SEA/SEA						α0-thal trait	Unaffected carrier
860	AF	Known	Necessary prenatal diagnosis	Hb Bart’s hydrops fetalis (homozygous α0-thal)	Hb Bart’s hydrops fetalis (homozygous α0-thal)	SEA/SEA						α0-thal trait	Unaffected carrier
861	AF	Unknown	Unnecessary prenatal diagnosis	No risk for thal & hemoglobinopathies	Non-β-thal carrier							Hb E/Hb E	Unaffected carrier	Non-β-thal carrier such as homozygous Hb E, Hb E trait with high Hb F, normal Hb type (A2A with normal Hb A2)
862	AF	Known	Necessary prenatal diagnosis	Hb Bart’s hydrops fetalis (homozygous α0-thal)	Hb Bart’s hydrops fetalis (homozygous α0-thal)	SEA/SEA						α0-thal trait	Unaffected carrier
863	CVS	Known	Necessary prenatal diagnosis	Hb Bart’s hydrops fetalis (homozygous α0-thal)	Hb Bart’s hydrops fetalis (homozygous α0-thal)	SEA/SEA						α0-thal trait	Unaffected carrier
864	AF	Known	Necessary prenatal diagnosis	Hb Bart’s hydrops fetalis & Hb E-β0-thal	Hb Bart’s hydrops fetalis & Hb E-β0-thal	SEA/SEA		CD41/42				α0-thal trait & β0/βE	Affected
865	AF	Known	Necessary prenatal diagnosis	Hb Bart’s hydrops fetalis (homozygous α0-thal)	Hb Bart’s hydrops fetalis (homozygous α0-thal)	SEA/SEA						α0-thal trait	Unaffected carrier
866	CVS	Known	Necessary prenatal diagnosis	Hb E-β0-thal with couples of β0-thal carrier and Hb E carrier	Hb E-β0-thal with couples of β0-thal carrier and Hb E carrier			CD17				β0/βE	Affected
867	AF	Unknown	Unnecessary prenatal diagnosis	No risk for thal & hemoglobinopathies	Falsely high Hb A2 level							βA/βA	Normal	Hb A2 < 3.6% after repeated by capillary electrophoresis
868	AF	Known	Necessary prenatal diagnosis	Hb E-β0-thal with couples of β0-thal carrier and Hb E carrier	Hb E-β0-thal with couples of β0-thal carrier and Hb E carrier			CD41/42				β0/βE	Affected
869	CVS	Known	Necessary prenatal diagnosis	Hb Bart’s hydrops fetalis (homozygous α0-thal)	Hb Bart’s hydrops fetalis (homozygous α0-thal)	SEA/SEA						Negative for α0-thal	Normal
870	AF	Unknown	Data inadequate for fetal risk assessment	Data inadequate for fetal risk assessment	Requests for α0-thal							Negative for α0-thal	Normal	No blood and/or DNA analysis of one or both parents
871	FB	Known	Necessary prenatal diagnosis	Hb E-β0-thal with couples of β0-thal carrier and Hb E carrier	Hb E-β0-thal with couples of β0-thal carrier and Hb E carrier			CD41/42				β0/βE	Affected
872	AF	Known	Necessary prenatal diagnosis	Hb Bart’s hydrops fetalis (homozygous α0-thal)	Hb Bart’s hydrops fetalis (homozygous α0-thal)	SEA/SEA						α0-thal trait	Unaffected carrier
873	AF	Known	Necessary prenatal diagnosis	Hb E-β0-thal with couples of β0-thal carrier and Hb E carrier	Hb E-β0-thal with couples of β0-thal carrier and Hb E carrier			CD41/42				β0/βE	Affected
874	AF	Known	Necessary prenatal diagnosis	Hb Bart’s hydrops fetalis (homozygous α0-thal)	Hb Bart’s hydrops fetalis (homozygous α0-thal)	SEA/SEA						α0-thal trait	Unaffected carrier
875	AF	Known	Necessary prenatal diagnosis	Hb Bart’s hydrops fetalis (homozygous α0-thal)	Hb Bart’s hydrops fetalis (homozygous α0-thal)	SEA/SEA						α0-thal trait	Unaffected carrier
876	AF	Known	Necessary prenatal diagnosis	Hb E-β0-thal with couples of β0-thal carrier and Hb E carrier	Hb E-β0-thal with couples of β0-thal carrier and Hb E carrier			CD17				βA/βA	Normal
877	AF	Known	Necessary prenatal diagnosis	Hb E-β0-thal with couples of β0-thal carrier and Hb E carrier	Hb E-β0-thal with couples of β0-thal carrier and Hb E carrier			CD41/42				βA/βA	Normal
878	FB	Unknown	Data inadequate for fetal risk assessment	Data inadequate for fetal risk assessment	Requests for α0-thal							α0/α0	Affected	No blood and/or DNA analysis of one or both parents
879	AF	Known	Necessary prenatal diagnosis	Hb E-β0-thal with couples of β0-thal carrier and Hb E carrier	Hb E-β0-thal with couples of β0-thal carrier and Hb E carrier			CD41/42				β0/βE	Affected
880	AF	Known	Necessary prenatal diagnosis	Hb E-β0-thal with couples of β0-thal carrier and homozygous Hb E	Hb E-β0-thal with couples of β0-thal carrier and homozygous Hb E			CD17				β0/βE	Affected
881	AF	Known	Necessary prenatal diagnosis	Hb E-β0-thal with couples of β0-thal carrier and Hb E carrier	Hb E-β0-thal with couples of β0-thal carrier and Hb E carrier			CD17				β0/βE	Affected
882	AF	Known	Necessary prenatal diagnosis	Hb E-β0-thal with couples of β0-thal carrier and Hb E carrier	Hb E-β0-thal with couples of β0-thal carrier and Hb E carrier			3.4kb del				Hb E carrier	Unaffected carrier
883	AF	Known	Necessary prenatal diagnosis	Hb Bart’s hydrops fetalis (homozygous α0-thal)	Hb Bart’s hydrops fetalis (homozygous α0-thal)	SEA/SEA						α0-thal trait	Unaffected carrier
884	AF	Known	Necessary prenatal diagnosis	Hb Bart’s hydrops fetalis (homozygous α0-thal)	Hb Bart’s hydrops fetalis (homozygous α0-thal)	SEA/SEA						α0-thal trait	Unaffected carrier
885	AF	Unknown	Unnecessary prenatal diagnosis	β+-thal diseases	Hb E-β+-thal			NT-31				Hb E carrier	Unaffected carrier
886	AF	Known	Necessary prenatal diagnosis	Hb E-β0-thal with couples of β0-thal carrier and Hb E carrier	Hb E-β0-thal with couples of β0-thal carrier and Hb E carrier			IVSII-654				Hb E carrier	Unaffected carrier
887	AF	Unknown	Unnecessary prenatal diagnosis	High Hb F determinants	Hb E-δβ0-thal					δβ0-thal		δβ0-thal trait	Unaffected carrier
888	AF	Known	Necessary prenatal diagnosis	Hb Bart’s hydrops fetalis (homozygous α0-thal)	Hb Bart’s hydrops fetalis (homozygous α0-thal)	SEA/SEA						α0-thal trait	Unaffected carrier
889	AF	Known	Necessary prenatal diagnosis	Hb Bart’s hydrops fetalis (homozygous α0-thal)	Hb Bart’s hydrops fetalis (homozygous α0-thal)	SEA/SEA						α0-thal trait	Unaffected carrier
890	AF	Known	Necessary prenatal diagnosis	Hb E-β0-thal with couples of β0-thal carrier and Hb E carrier	Hb E-β0-thal with couples of β0-thal carrier and Hb E carrier			CD17				β0-thal trait	Unaffected carrier
891	AF	Known	Necessary prenatal diagnosis	Hb Bart’s hydrops fetalis (homozygous α0-thal)	Hb Bart’s hydrops fetalis (homozygous α0-thal)	SEA/SEA						α0-thal trait	Unaffected carrier
892	CVS	Unknown	Unnecessary prenatal diagnosis	No risk for thal & hemoglobinopathies	Negative for α0-thal in one or both parents							Negative for α0-thal	Normal	MCV>80 fL and/or Hb E trait with Hb E>25% and/or negative for a0-thal in one or both parents
893	AF	Known	Necessary prenatal diagnosis	Hb E-β0-thal with couples of β0-thal carrier and Hb E carrier	Hb E-β0-thal with couples of β0-thal carrier and Hb E carrier			CD71/72				βA/βA	Normal
894	AF	Known	Necessary prenatal diagnosis	Hb Bart’s hydrops fetalis (homozygous α0-thal)	Hb Bart’s hydrops fetalis (homozygous α0-thal)	SEA/SEA						Negative for α0-thal	Normal
895	AF	Known	Necessary prenatal diagnosis	Hb Bart’s hydrops fetalis (homozygous α0-thal)	Hb Bart’s hydrops fetalis (homozygous α0-thal)	SEA/SEA						α0-thal trait	Unaffected carrier
896	AF	Unknown	Unnecessary prenatal diagnosis	No risk for thal & hemoglobinopathies	Negative for α0-thal in one or both parents							Negative for α0-thal	Normal	MCV>80 fL and/or Hb E trait with Hb E>25% and/or negative for a0-thal in one or both parents
897	AF	Known	Necessary prenatal diagnosis	Hb Bart’s hydrops fetalis (homozygous α0-thal)	Hb Bart’s hydrops fetalis (homozygous α0-thal)	SEA/SEA						α0-thal trait	Unaffected carrier
898	AF	Known	Necessary prenatal diagnosis	β0-thal/β+-thal	β0-thal/β+-thal			CD41/42	NT-28			β0-thal trait	Unaffected carrier
899	AF	Known	Necessary prenatal diagnosis	Hb Bart’s hydrops fetalis (homozygous α0-thal)	Hb Bart’s hydrops fetalis (homozygous α0-thal)	SEA/SEA						α0-thal trait	Unaffected carrier
900	AF	Unknown	Data inadequate for fetal risk assessment	Data inadequate for fetal risk assessment	Requests for α0-thal							α0/α0	Affected	No blood and/or DNA analysis of one or both parents
901	AF	Known	Necessary prenatal diagnosis	Hb E-β0-thal with couples of β0-thal carrier and Hb E carrier	Hb E-β0-thal with couples of β0-thal carrier and Hb E carrier			CD41/42				β0-thal trait	Unaffected carrier
902	AF	Known	Necessary prenatal diagnosis	Hb Bart’s hydrops fetalis (homozygous α0-thal)	Hb Bart’s hydrops fetalis (homozygous α0-thal)	SEA/SEA						α0/α0	Affected
903	AF	Known	Necessary prenatal diagnosis	Hb Bart’s hydrops fetalis (homozygous α0-thal)	Hb Bart’s hydrops fetalis (homozygous α0-thal)	SEA/SEA						Negative for α0-thal	Normal
904	AF	Known	Necessary prenatal diagnosis	Hb E-β0-thal with couples of β0-thal carrier and homozygous Hb E	Hb E-β0-thal with couples of β0-thal carrier and homozygous Hb E			CD17				Hb E carrier	Unaffected carrier
905	AF	Known	Necessary prenatal diagnosis	Hb Bart’s hydrops fetalis (homozygous α0-thal)	Hb Bart’s hydrops fetalis (homozygous α0-thal)	SEA/SEA						Negative for α0-thal	Normal
906	CVS	Known	Necessary prenatal diagnosis	Hb Bart’s hydrops fetalis (homozygous α0-thal)	Hb Bart’s hydrops fetalis (homozygous α0-thal)	SEA/SEA						α0-thal trait	Unaffected carrier
907	AF	Known	Necessary prenatal diagnosis	Hb E-β0-thal with couples of β0-thal carrier and Hb E carrier	Hb E-β0-thal with couples of β0-thal carrier and Hb E carrier			CD41/42				βA/βA	Normal
908	AF	Known	Necessary prenatal diagnosis	Hb E-β0-thal with couples of β0-thal carrier and Hb E carrier	Hb E-β0-thal with couples of β0-thal carrier and Hb E carrier			CD41/42				β0/βE	Affected
909	AF	Known	Necessary prenatal diagnosis	Hb E-β0-thal with couples of β0-thal carrier and Hb E carrier	Hb E-β0-thal with couples of β0-thal carrier and Hb E carrier			CD17				βA/βA	Normal
910	AF	Known	Necessary prenatal diagnosis	Hb E-β0-thal with couples of β0-thal carrier and Hb E carrier	Hb E-β0-thal with couples of β0-thal carrier and Hb E carrier			CD41/42				Hb E carrier	Unaffected carrier
911	AF	Known	Necessary prenatal diagnosis	Hb E-β0-thal with couples of β0-thal carrier and Hb E carrier	Hb E-β0-thal with couples of β0-thal carrier and Hb E carrier			IVSI-1				β0-thal trait	Unaffected carrier
912	AF	Known	Necessary prenatal diagnosis	Hb E-β0-thal with couples of β0-thal carrier and Hb E carrier	Hb E-β0-thal with couples of β0-thal carrier and Hb E carrier			CD17				β0/βE	Affected
913	AF	Known	Necessary prenatal diagnosis	Hb Bart’s hydrops fetalis (homozygous α0-thal)	Hb Bart’s hydrops fetalis (homozygous α0-thal)	SEA/SEA						α0/α0	Affected
914	AF	Known	Necessary prenatal diagnosis	Hb E-β0-thal with couples of β0-thal carrier and Hb E carrier	Hb E-β0-thal with couples of β0-thal carrier and Hb E carrier			CD17				Hb E carrier	Unaffected carrier
915	AF	Known	Necessary prenatal diagnosis	Hb Bart’s hydrops fetalis (homozygous α0-thal)	Hb Bart’s hydrops fetalis (homozygous α0-thal)	SEA/SEA						α0/α0	Affected
916	FB	Known	Necessary prenatal diagnosis	Hb E-β0-thal with couples of β0-thal carrier and Hb E carrier	Hb E-β0-thal with couples of β0-thal carrier and Hb E carrier			CD41/42				β0/βE	Affected
917	AF	Known	Necessary prenatal diagnosis	Hb Bart’s hydrops fetalis (homozygous α0-thal)	Hb Bart’s hydrops fetalis (homozygous α0-thal)	SEA/SEA						α0-thal trait	Unaffected carrier
918	AF	Known	Necessary prenatal diagnosis	Hb Bart’s hydrops fetalis (homozygous α0-thal)	Hb Bart’s hydrops fetalis (homozygous α0-thal)	SEA/SEA						α0-thal trait	Unaffected carrier
919	AF	Known	Necessary prenatal diagnosis	Hb Bart’s hydrops fetalis (homozygous α0-thal)	Hb Bart’s hydrops fetalis (homozygous α0-thal)	SEA/SEA						α0/α0	Affected
920	AF	Known	Necessary prenatal diagnosis	Hb E-β0-thal with couples of β0-thal carrier and Hb E carrier	Hb E-β0-thal with couples of β0-thal carrier and Hb E carrier			CD17				β0/βE	Affected
921	AF	Known	Necessary prenatal diagnosis	Hb E-β0-thal with couples of β0-thal carrier and homozygous Hb E	Hb E-β0-thal with couples of β0-thal carrier and homozygous Hb E			IVSI-1				β0/βE	Affected
922	AF	Known	Necessary prenatal diagnosis	Hb Bart’s hydrops fetalis (homozygous α0-thal)	Hb Bart’s hydrops fetalis (homozygous α0-thal)	SEA/SEA						α0/α0	Affected
923	AF	Known	Necessary prenatal diagnosis	Hb E-β0-thal with couples of β0-thal carrier and Hb E carrier	Hb E-β0-thal with couples of β0-thal carrier and Hb E carrier			CD41/42				Hb E carrier	Unaffected carrier
924	FB	Known	Necessary prenatal diagnosis	Hb Bart’s hydrops fetalis (homozygous α0-thal)	Hb Bart’s hydrops fetalis (homozygous α0-thal)	SEA/SEA						α0-thal trait	Unaffected carrier
925	AF	Known	Necessary prenatal diagnosis	Hb Bart’s hydrops fetalis (homozygous α0-thal)	Hb Bart’s hydrops fetalis (homozygous α0-thal)	SEA/SEA						α0/α0	Affected
926	FB	Known	Necessary prenatal diagnosis	Hb Bart’s hydrops fetalis (homozygous α0-thal)	Hb Bart’s hydrops fetalis (homozygous α0-thal)	SEA/SEA						α0/α0	Affected
927	AF	Known	Unnecessary prenatal diagnosis	Other α-thal diseases	Hb H disease	SEA	3.7kb deletion					Hb H disease	Affected
928	AF	Unknown	Unnecessary prenatal diagnosis	β+-thal diseases	Hb E-β+-thal			NT-28				Hb E/Hb E	Unaffected carrier
929	AF	Known	Necessary prenatal diagnosis	Hb Bart’s hydrops fetalis (homozygous α0-thal)	Hb Bart’s hydrops fetalis (homozygous α0-thal)	SEA/SEA						α0-thal trait	Unaffected carrier
930	AF	Unknown	Necessary prenatal diagnosis	Hb E-β0-thal with couples of β0-thal carrier and Hb E carrier	Hb E-β0-thal with couples of β0-thal carrier and Hb E carrier			CD41/42				β0/βE	Affected
931	FB	Known	Unnecessary prenatal diagnosis	Other α-thal diseases	Homozygous Hb Constant Spring							Hb ConSp/Hb ConSp	Affected
932	AF	Known	Necessary prenatal diagnosis	Hb Bart’s hydrops fetalis (homozygous α0-thal)	Hb Bart’s hydrops fetalis (homozygous α0-thal)	SEA/SEA						α0/α0	Affected
933	AF	Known	Necessary prenatal diagnosis	Hb E-β0-thal with couples of β0-thal carrier and Hb E carrier	Hb E-β0-thal with couples of β0-thal carrier and Hb E carrier			CD41				β0-thal trait	Unaffected carrier
934	AF	Known	Necessary prenatal diagnosis	Hb E-β0-thal with couples of β0-thal carrier and Hb E carrier	Hb E-β0-thal with couples of β0-thal carrier and Hb E carrier			CD71/72				Hb E carrier	Unaffected carrier
935	AF	Known	Necessary prenatal diagnosis	Hb E-β0-thal with couples of β0-thal carrier and Hb E carrier	Hb E-β0-thal with couples of β0-thal carrier and Hb E carrier			CD17				β0/βE	Affected
936	AF	Known	Necessary prenatal diagnosis	Hb E-β0-thal with couples of β0-thal carrier and Hb E carrier	Hb E-β0-thal with couples of β0-thal carrier and Hb E carrier			CD41/42				Hb E carrier	Unaffected carrier
937	AF	Known	Necessary prenatal diagnosis	Hb Bart’s hydrops fetalis (homozygous α0-thal)	Hb Bart’s hydrops fetalis (homozygous α0-thal)	SEA/SEA						α0/α0	Affected
938	AF	Known	Necessary prenatal diagnosis	Hb E-β0-thal with couples of β0-thal carrier and Hb E carrier	Hb E-β0-thal with couples of β0-thal carrier and Hb E carrier			CD17				β0/βE	Affected
939	AF	Known	Necessary prenatal diagnosis	Hb E-β0-thal with couples of β0-thal carrier and Hb E carrier	Hb E-β0-thal with couples of β0-thal carrier and Hb E carrier			CD41/42				βA/βA	Normal
940	AF	Known	Necessary prenatal diagnosis	Hb Bart’s hydrops fetalis (homozygous α0-thal)	Hb Bart’s hydrops fetalis (homozygous α0-thal)	SEA/SEA						Negative for α0-thal	Normal
941	AF	Known	Necessary prenatal diagnosis	Hb E-β0-thal with couples of β0-thal carrier and Hb E carrier	Hb E-β0-thal with couples of β0-thal carrier and Hb E carrier			CD17				β0-thal trait	Unaffected carrier
942	AF	Known	Necessary prenatal diagnosis	Hb E-β0-thal with couples of β0-thal carrier and Hb E carrier	Hb E-β0-thal with couples of β0-thal carrier and Hb E carrier			CD26				βA/βA	Normal
943	AF	Unknown	Necessary prenatal diagnosis	Hb E-β0-thal with couples of β0-thal carrier and Hb E carrier	Hb E-β0-thal with couples of β0-thal carrier and Hb E carrier			CD35				Hb E carrier	Unaffected carrier
944	AF	Known	Necessary prenatal diagnosis	Hb Bart’s hydrops fetalis (homozygous α0-thal)	Hb Bart’s hydrops fetalis (homozygous α0-thal)	SEA/SEA						α0/α0	Affected
945	AF	Unknown	Unnecessary prenatal diagnosis	No risk for thal & hemoglobinopathies	Negative for α0-thal in one or both parents							Negative for α0-thal	Normal	MCV>80 fL and/or Hb E trait with Hb E>25% and/or negative for a0-thal in one or both parents
946	AF	Unknown	Unnecessary prenatal diagnosis	No risk for thal & hemoglobinopathies	Non-β-thal carrier							Hb E/Hb E	Unaffected carrier	Non-β-thal carrier such as homozygous Hb E, Hb E trait with high Hb F, normal Hb type (A2A with normal Hb A2)
947	AF	Known	Necessary prenatal diagnosis	Hb Bart’s hydrops fetalis (homozygous α0-thal)	Hb Bart’s hydrops fetalis (homozygous α0-thal)	SEA/SEA						α0/α0	Affected
948	AF	Known	Necessary prenatal diagnosis	Hb Bart’s hydrops fetalis (homozygous α0-thal)	Hb Bart’s hydrops fetalis (homozygous α0-thal)	SEA/SEA						α0-thal trait	Unaffected carrier
949	AF	Unknown	Data inadequate for fetal risk assessment	Data inadequate for fetal risk assessment	Requests with uncharacterized β-thal mutations			Unknown				βA/βA	Normal	No blood and/or DNA analysis of one or both parents
950	AF	Known	Necessary prenatal diagnosis	Hb E-β0-thal with couples of β0-thal carrier and Hb E carrier	Hb E-β0-thal with couples of β0-thal carrier and Hb E carrier			Fil del				βA/βA	Normal
951	AF	Known	Necessary prenatal diagnosis	Hb E-β0-thal with couples of β0-thal carrier and Hb E carrier	Hb E-β0-thal with couples of β0-thal carrier and Hb E carrier			CD41/42				β0-thal trait	Unaffected carrier
952	AF	Known	Necessary prenatal diagnosis	Hb Bart’s hydrops fetalis (homozygous α0-thal)	Hb Bart’s hydrops fetalis (homozygous α0-thal)	SEA/SEA						Negative for α0-thal	Normal
953	AF	Unknown	Data inadequate for fetal risk assessment	Data inadequate for fetal risk assessment	Requests for β-thal and Hb E							β+-thal trait	Unaffected carrier	No blood and/or DNA analysis of one or both parents
954	AF	Known	Excluded	Excluded: PCR failure due to too small amounts of fetal specimens	Excluded: PCR failure due to too small amounts of fetal specimens							Fail	N/A
955	AF	Known	Necessary prenatal diagnosis	Hb E-β0-thal with couples of β0-thal carrier and Hb E carrier	Hb E-β0-thal with couples of β0-thal carrier and Hb E carrier			CD41/42				β0/βE	Affected
956	AF	Known	Necessary prenatal diagnosis	Hb E-β0-thal with couples of β0-thal carrier and Hb E carrier	Hb E-β0-thal with couples of β0-thal carrier and Hb E carrier			CD71/72				βA/βA	Normal
957	AF	Unknown	Unnecessary prenatal diagnosis	No risk for thal & hemoglobinopathies	Negative for α0-thal in one or both parents							Negative for α0-thal	Normal	MCV>80 fL and/or Hb E trait with Hb E>25% and/or negative for a0-thal in one or both parents
958	AF	Known	Necessary prenatal diagnosis	Hb Bart’s hydrops fetalis (homozygous α0-thal)	Hb Bart’s hydrops fetalis (homozygous α0-thal)	SEA/SEA						Negative for α0-thal	Normal
959	AF	Unknown	Data inadequate for fetal risk assessment	Data inadequate for fetal risk assessment	Requests with uncharacterized β-thal mutations			Unknown				βA/βA	Normal	No blood and/or DNA analysis of one or both parents
960	AF	Known	Necessary prenatal diagnosis	Hb E-β0-thal with couples of β0-thal carrier and Hb E carrier	Hb E-β0-thal with couples of β0-thal carrier and Hb E carrier			CD41/42				β0/βE	Affected
961	AF	Known	Necessary prenatal diagnosis	Hb E-β0-thal with couples of β0-thal carrier and Hb E carrier	Hb E-β0-thal with couples of β0-thal carrier and Hb E carrier			IVSI-1				βA/βA	Normal
962	AF	Known	Necessary prenatal diagnosis	Hb Bart’s hydrops fetalis (homozygous α0-thal)	Hb Bart’s hydrops fetalis (homozygous α0-thal)	SEA/SEA						Negative for α0-thal	Normal
963	AF	Unknown	Data inadequate for fetal risk assessment	Data inadequate for fetal risk assessment	Requests for α0-thal							Negative for α0-thal	Normal	No blood and/or DNA analysis of one or both parents
964	AF	Known	Necessary prenatal diagnosis	Hb E-β0-thal with couples of β0-thal carrier and Hb E carrier	Hb E-β0-thal with couples of β0-thal carrier and Hb E carrier			CD41/42				β0/βE	Affected
965	AF	Known	Necessary prenatal diagnosis	Hb Bart’s hydrops fetalis (homozygous α0-thal)	Hb Bart’s hydrops fetalis (homozygous α0-thal)	SEA/SEA						Negative for α0-thal	Normal
966	AF	Unknown	Unnecessary prenatal diagnosis	No risk for thal & hemoglobinopathies	Negative for α0-thal in one or both parents							Negative for α0-thal	Normal	MCV>80 fL and/or Hb E trait with Hb E>25% and/or negative for a0-thal in one or both parents
967	AF	Known	Necessary prenatal diagnosis	Hb E-β0-thal with couples of β0-thal carrier and Hb E carrier	Hb E-β0-thal with couples of β0-thal carrier and Hb E carrier			CD17				Hb E carrier	Unaffected carrier
968	AF	Unknown	Unnecessary prenatal diagnosis	β+-thal diseases	Hb E-β+-thal			NT-28				βA/βA	Normal
969	AF	Unknown	Necessary prenatal diagnosis	Hb Bart’s hydrops fetalis (homozygous α0-thal)	Hb Bart’s hydrops fetalis (homozygous α0-thal)	SEA/SEA						α0/α0	Affected
970	AF	Known	Necessary prenatal diagnosis	Hb Bart’s hydrops fetalis (homozygous α0-thal)	Hb Bart’s hydrops fetalis (homozygous α0-thal)	SEA/SEA						α0/α0	Affected
971	AF	Known	Unnecessary prenatal diagnosis	β+-thal diseases	Hb E-β+-thal			NT-28				β+/E	Affected
972	AF	Known	Necessary prenatal diagnosis	Hb Bart’s hydrops fetalis (homozygous α0-thal)	Hb Bart’s hydrops fetalis (homozygous α0-thal)	SEA/SEA						α0-thal trait	Unaffected carrier
973	AF	Known	Necessary prenatal diagnosis	Hb E-β0-thal with couples of β0-thal carrier and Hb E carrier	Hb E-β0-thal with couples of β0-thal carrier and Hb E carrier			CD41/42				β0-thal trait	Unaffected carrier
974	AF	Known	Necessary prenatal diagnosis	Hb Bart’s hydrops fetalis (homozygous α0-thal)	Hb Bart’s hydrops fetalis (homozygous α0-thal)	SEA/SEA						α0/α0	Affected
975	FB	Unknown	Unnecessary prenatal diagnosis	No risk for thal & hemoglobinopathies	Negative for α0-thal in one or both parents							Negative for α0-thal	Normal	MCV>80 fL and/or Hb E trait with Hb E>25% and/or negative for a0-thal in one or both parents
976	AF	Unknown	Unnecessary prenatal diagnosis	No risk for thal & hemoglobinopathies	Negative for α0-thal in one or both parents							Negative for α0-thal	Normal	MCV>80 fL and/or Hb E trait with Hb E>25% and/or negative for a0-thal in one or both parents
977	AF	Unknown	Unnecessary prenatal diagnosis	β+-thal diseases	Hb E-β+-thal			NT-31				Hb E carrier	Unaffected carrier
978	AF	Unknown	Data inadequate for fetal risk assessment	Data inadequate for fetal risk assessment	Requests for β-thal and Hb E							Hb E carrier	Unaffected carrier	No blood and/or DNA analysis of one or both parents
979	FB	Known	Necessary prenatal diagnosis	Hb Bart’s hydrops fetalis (homozygous α0-thal)	Hb Bart’s hydrops fetalis (homozygous α0-thal)	SEA/SEA						α0-thal trait	Unaffected carrier
980	AF	Known	Necessary prenatal diagnosis	Hb Bart’s hydrops fetalis (homozygous α0-thal)	Hb Bart’s hydrops fetalis (homozygous α0-thal)	SEA/SEA						α0/α0	Affected
981	AF	Unknown	Data inadequate for fetal risk assessment	Data inadequate for fetal risk assessment	Requests for α0-thal							Negative for α0-thal	Normal	No blood and/or DNA analysis of one or both parents
982	AF	Unknown	Necessary prenatal diagnosis	Hb Bart’s hydrops fetalis (homozygous α0-thal)	Hb Bart’s hydrops fetalis (homozygous α0-thal)	SEA/SEA						α0/α0	Affected
983	AF	Unknown	Necessary prenatal diagnosis	Hb E-β0-thal with couples of β0-thal carrier and Hb E carrier	Hb E-β0-thal with couples of β0-thal carrier and Hb E carrier			CD41/42				Hb E carrier	Unaffected carrier
984	AF	Known	Necessary prenatal diagnosis	Hb E-β0-thal with couples of β0-thal carrier and Hb E carrier	Hb E-β0-thal with couples of β0-thal carrier and Hb E carrier			CD71/72				βA/βA	Normal
985	AF	Known	Necessary prenatal diagnosis	Hb Bart’s hydrops fetalis (homozygous α0-thal)	Hb Bart’s hydrops fetalis (homozygous α0-thal)	SEA/SEA						α0-thal trait	Unaffected carrier
986	AF	Unknown	Data inadequate for fetal risk assessment	Data inadequate for fetal risk assessment	Requests for α0-thal							Negative for α0-thal	Normal	No blood and/or DNA analysis of one or both parents
987	AF	Known	Necessary prenatal diagnosis	Hb E-β0-thal with couples of β0-thal carrier and homozygous Hb E	Hb E-β0-thal with couples of β0-thal carrier and homozygous Hb E			3.4kb del				Hb E carrier	Unaffected carrier
988	AF	Known	Necessary prenatal diagnosis	Hb Bart’s hydrops fetalis (homozygous α0-thal)	Hb Bart’s hydrops fetalis (homozygous α0-thal)	SEA/SEA						α0-thal trait	Unaffected carrier
989	AF	Known	Necessary prenatal diagnosis	β0-thal/β+-thal	β0-thal/β+-thal			CD17	Hb Malay			βA/βA	Normal
990	AF	Known	Necessary prenatal diagnosis	Hb Bart’s hydrops fetalis (homozygous α0-thal)	Hb Bart’s hydrops fetalis (homozygous α0-thal)	SEA/SEA						Negative for α0-thal	Normal
991	AF	Known	Necessary prenatal diagnosis	Hb E-β0-thal with couples of β0-thal carrier and Hb E carrier	Hb E-β0-thal with couples of β0-thal carrier and Hb E carrier			IVSI-1				Hb E carrier	Unaffected carrier
992	AF	Known	Necessary prenatal diagnosis	Hb Bart’s hydrops fetalis (homozygous α0-thal)	Hb Bart’s hydrops fetalis (homozygous α0-thal)	SEA/SEA						α0-thal trait	Unaffected carrier
993	AF	Known	Necessary prenatal diagnosis	Hb Bart’s hydrops fetalis (homozygous α0-thal)	Hb Bart’s hydrops fetalis (homozygous α0-thal)	SEA/SEA						α0-thal trait	Unaffected carrier
994	AF	Known	Necessary prenatal diagnosis	Hb Bart’s hydrops fetalis (homozygous α0-thal)	Hb Bart’s hydrops fetalis (homozygous α0-thal)	SEA/SEA						α0-thal trait	Unaffected carrier
995	AF	Unknown	Unnecessary prenatal diagnosis	No risk for thal & hemoglobinopathies	Non-β-thal carrier							Hb E carrier	Unaffected carrier	Non-β-thal carrier such as homozygous Hb E, Hb E trait with high Hb F, normal Hb type (A2A with normal Hb A2)
996	AF	Known	Unnecessary prenatal diagnosis	β+-thal diseases	Homozygous β+-thal			NT-28	Hb Malay			β+/β+	Affected
997	AF	Known	Excluded	Excluded: PCR failure due to too small amounts of fetal specimens	Excluded: PCR failure due to too small amounts of fetal specimens							fail	N/A
998	AF	Unknown	Data inadequate for fetal risk assessment	Data inadequate for fetal risk assessment	Requests for α0-thal							Negative for α0-thal	Normal	No blood and/or DNA analysis of one or both parents
999	AF	Known	Necessary prenatal diagnosis	Hb E-β0-thal with couples of β0-thal carrier and Hb E carrier	Hb E-β0-thal with couples of β0-thal carrier and Hb E carrier			CD41/42				Hb E carrier	Unaffected carrier
1000	AF	Known	Necessary prenatal diagnosis	Hb E-β0-thal with couples of β0-thal carrier and homozygous Hb E	Hb E-β0-thal with couples of β0-thal carrier and homozygous Hb E			CD41/42				Hb E carrier	Unaffected carrier
1001	AF	Known	Necessary prenatal diagnosis	Hb E-β0-thal with couples of β0-thal carrier and Hb E carrier	Hb E-β0-thal with couples of β0-thal carrier and Hb E carrier			CD41/42				Hb E carrier	Unaffected carrier
1002	AF	Known	Necessary prenatal diagnosis	Hb E-β0-thal with couples of β0-thal carrier and Hb E carrier	Hb E-β0-thal with couples of β0-thal carrier and Hb E carrier			CD17				β0/βE	Affected
1003	AF	Known	Necessary prenatal diagnosis	Hb E-β0-thal with couples of β0-thal carrier and Hb E carrier	Hb E-β0-thal with couples of β0-thal carrier and Hb E carrier			CD41/42				βA/βA	Normal
1004	AF	Unknown	Necessary prenatal diagnosis	Hb E-β0-thal with couples of β0-thal carrier and Hb E carrier	Hb E-β0-thal with couples of β0-thal carrier and Hb E carrier			CD43				Hb E carrier	Unaffected carrier
1005	FB	Unknown	Data inadequate for fetal risk assessment	Data inadequate for fetal risk assessment	Requests for α0-thal							α0/α0	Affected	No blood and/or DNA analysis of one or both parents
1006	AF	Known	Necessary prenatal diagnosis	Hb E-β0-thal with couples of β0-thal carrier and Hb E carrier	Hb E-β0-thal with couples of β0-thal carrier and Hb E carrier			CD17				β0-thal trait	Unaffected carrier
1007	FB	Unknown	Data inadequate for fetal risk assessment	Data inadequate for fetal risk assessment	Requests for α0-thal							α0/α0	Affected	No blood and/or DNA analysis of one or both parents
1008	AF	Known	Necessary prenatal diagnosis	Hb E-β0-thal with couples of β0-thal carrier and Hb E carrier	Hb E-β0-thal with couples of β0-thal carrier and Hb E carrier			CD41/42				β0/βE	Affected
1009	AF	Unknown	Unnecessary prenatal diagnosis	No risk for thal & hemoglobinopathies	Falsely high Hb A2 level							Hb E carrier	Unaffected carrier	Hb A2 < 3.6% after repeated by capillary electrophoresis
1010	AF	Known	Necessary prenatal diagnosis	Hb Bart’s hydrops fetalis (homozygous α0-thal)	Hb Bart’s hydrops fetalis (homozygous α0-thal)	SEA/SEA						Negative for α0-thal	Normal
1011	AF	Unknown	Unnecessary prenatal diagnosis	No risk for thal & hemoglobinopathies	Negative for α0-thal in one or both parents							Negative for α0-thal	Normal	MCV>80 fL and/or Hb E trait with Hb E>25% and/or negative for a0-thal in one or both parents
1012	AF	Known	Necessary prenatal diagnosis	Hb Bart’s hydrops fetalis (homozygous α0-thal)	Hb Bart’s hydrops fetalis (homozygous α0-thal)	SEA/SEA						α0-thal trait	Unaffected carrier
1013	AF	Unknown	Data inadequate for fetal risk assessment	Data inadequate for fetal risk assessment	Requests for α0-thal							Negative for α0-thal	Normal	No blood and/or DNA analysis of one or both parents
1014	AF	Unknown	Data inadequate for fetal risk assessment	Data inadequate for fetal risk assessment	Requests for β-thal and Hb E							Hb E carrier	Unaffected carrier	No blood and/or DNA analysis of one or both parents
1015	AF	Known	Necessary prenatal diagnosis	Hb Bart’s hydrops fetalis (homozygous α0-thal)	Hb Bart’s hydrops fetalis (homozygous α0-thal)	SEA/SEA						Negative for α0-thal	Normal
1016	AF	Unknown	Unnecessary prenatal diagnosis	Abnormal hemoglobins	Hb Tak/Hb E or Hb Tak/β0-thal						Hb Tak	Abnormal Hb trait	Unaffected carrier
1017	AF	Known	Necessary prenatal diagnosis	Hb E-β0-thal with couples of β0-thal carrier and Hb E carrier	Hb E-β0-thal with couples of β0-thal carrier and Hb E carrier			CD41/42				β0-thal trait	Unaffected carrier
1018	AF	Known	Necessary prenatal diagnosis	Hb E-β0-thal with couples of β0-thal carrier and Hb E carrier	Hb E-β0-thal with couples of β0-thal carrier and Hb E carrier			CD17				β0-thal trait	Unaffected carrier
1019	AF	Known	Unnecessary prenatal diagnosis	Other α-thal diseases	Hb H-Constant Spring disease	SEA	Hb Constant Spring					Hb H-ConSp disease	Affected
1020	AF	Unknown	Unnecessary prenatal diagnosis	β+-thal diseases	Hb E-β+-thal			NT-28				βA/βA	Normal
1021	FB	Known	Necessary prenatal diagnosis	Hb Bart’s hydrops fetalis (homozygous α0-thal)	Hb Bart’s hydrops fetalis (homozygous α0-thal)	SEA/SEA						α0-thal trait	Unaffected carrier
1022	AF	Unknown	Necessary prenatal diagnosis	Hb Bart’s hydrops fetalis (homozygous α0-thal)	Hb Bart’s hydrops fetalis (homozygous α0-thal)	SEA/SEA						α0-thal trait	Unaffected carrier
1023	AF	Known	Necessary prenatal diagnosis	Hb E-β0-thal with couples of β0-thal carrier and Hb E carrier	Hb E-β0-thal with couples of β0-thal carrier and Hb E carrier			CD41/42				βA/βA	Normal
1024	AF	Known	Necessary prenatal diagnosis	Hb Bart’s hydrops fetalis (homozygous α0-thal)	Hb Bart’s hydrops fetalis (homozygous α0-thal)	SEA/SEA						α0-thal trait	Unaffected carrier
1025	AF	Known	Necessary prenatal diagnosis	Hb E-β0-thal with couples of β0-thal carrier and Hb E carrier	Hb E-β0-thal with couples of β0-thal carrier and Hb E carrier			CD17				βA/βA	Normal
1026	AF	Unknown	Necessary prenatal diagnosis	Hb E-β0-thal with couples of β0-thal carrier and Hb E carrier	Hb E-β0-thal with couples of β0-thal carrier and Hb E carrier			CD41/42				Hb E carrier	Unaffected carrier
1027	AF	Known	Necessary prenatal diagnosis	Hb Bart’s hydrops fetalis (homozygous α0-thal)	Hb Bart’s hydrops fetalis (homozygous α0-thal)	SEA/SEA						Negative for α0-thal	Normal
1028	FB	Unknown	Data inadequate for fetal risk assessment	Data inadequate for fetal risk assessment	Requests for α0-thal							Negative for α0-thal	Normal	No blood and/or DNA analysis of one or both parents
1029	AF	Known	Necessary prenatal diagnosis	Homozygous β0-thal	Homozygous β0-thal			CD17	3.4kb del			β0-thal trait	Unaffected carrier
1030	AF	Known	Necessary prenatal diagnosis	Hb E-β0-thal with couples of β0-thal carrier and Hb E carrier	Hb E-β0-thal with couples of β0-thal carrier and Hb E carrier			CD41/42				β0-thal trait	Unaffected carrier
1031	AF	Known	Necessary prenatal diagnosis	Hb E-β0-thal with couples of β0-thal carrier and Hb E carrier	Hb E-β0-thal with couples of β0-thal carrier and Hb E carrier			CD41/42				β0/βE	Affected
1032	CVS	Known	Necessary prenatal diagnosis	Hb E-β0-thal with couples of β0-thal carrier and Hb E carrier	Hb E-β0-thal with couples of β0-thal carrier and Hb E carrier			CD41/42				β0/βE	Affected
1033	AF	Known	Necessary prenatal diagnosis	Hb E-β0-thal with couples of β0-thal carrier and Hb E carrier	Hb E-β0-thal with couples of β0-thal carrier and Hb E carrier			CD41/42				β0/βE	Affected
1034	AF	Known	Necessary prenatal diagnosis	Hb Bart’s hydrops fetalis (homozygous α0-thal)	Hb Bart’s hydrops fetalis (homozygous α0-thal)	SEA/SEA						α0-thal trait	Unaffected carrier
1035	AF	Known	Necessary prenatal diagnosis	Hb E-β0-thal with couples of β0-thal carrier and Hb E carrier	Hb E-β0-thal with couples of β0-thal carrier and Hb E carrier			IVSI-1				βA/βA	Normal
1036	AF	Known	Necessary prenatal diagnosis	Hb E-β0-thal with couples of β0-thal carrier and homozygous Hb E	Hb E-β0-thal with couples of β0-thal carrier and homozygous Hb E			CD17				Hb E carrier	Unaffected carrier
1037	AF	Known	Necessary prenatal diagnosis	Hb E-β0-thal with couples of β0-thal carrier and Hb E carrier	Hb E-β0-thal with couples of β0-thal carrier and Hb E carrier			CD17				Hb E carrier	Unaffected carrier
1038	AF	Known	Necessary prenatal diagnosis	Hb Bart’s hydrops fetalis (homozygous α0-thal)	Hb Bart’s hydrops fetalis (homozygous α0-thal)	SEA/SEA						Negative for α0-thal	Normal
1039	AF	Known	Necessary prenatal diagnosis	Hb Bart’s hydrops fetalis (homozygous α0-thal)	Hb Bart’s hydrops fetalis (homozygous α0-thal)	SEA/SEA						α0-thal trait	Unaffected carrier
1040	AF	Known	Necessary prenatal diagnosis	Hb E-β0-thal with couples of β0-thal carrier and Hb E carrier	Hb E-β0-thal with couples of β0-thal carrier and Hb E carrier			CD17				β0/βE	Affected
1041	AF	Unknown	Data inadequate for fetal risk assessment	Data inadequate for fetal risk assessment	Requests for α0-thal							Negative for α0-thal	Normal	No blood and/or DNA analysis of one or both parents
1042	AF	Unknown	Necessary prenatal diagnosis	Hb E-β0-thal with couples of β0-thal carrier and Hb E carrier	Hb E-β0-thal with couples of β0-thal carrier and Hb E carrier			CD26				β0-thal trait	Unaffected carrier
1043	AF	Known	Necessary prenatal diagnosis	Hb Bart’s hydrops fetalis (homozygous α0-thal)	Hb Bart’s hydrops fetalis (homozygous α0-thal)	SEA/SEA						α0-thal trait	Unaffected carrier
1044	AF	Known	Necessary prenatal diagnosis	Hb E-β0-thal with couples of β0-thal carrier and Hb E carrier	Hb E-β0-thal with couples of β0-thal carrier and Hb E carrier			IVSI-1				β0/βE	Affected
1045	AF	Unknown	Data inadequate for fetal risk assessment	Data inadequate for fetal risk assessment	Requests for α0-thal							Negative for α0-thal	Normal	No blood and/or DNA analysis of one or both parents
1046	AF	Known	Necessary prenatal diagnosis	Hb E-β0-thal with couples of β0-thal carrier and Hb E carrier	Hb E-β0-thal with couples of β0-thal carrier and Hb E carrier			IVSII-654				Hb E carrier	Unaffected carrier
1047	AF	Unknown	Unnecessary prenatal diagnosis	β+-thal diseases	Hb E-β+-thal			NT-28				Hb E carrier	Unaffected carrier
1048	AF	Known	Necessary prenatal diagnosis	Hb E-β0-thal with couples of β0-thal carrier and Hb E carrier	Hb E-β0-thal with couples of β0-thal carrier and Hb E carrier			CD41/42				β0/βE	Affected
1049	AF	Unknown	Data inadequate for fetal risk assessment	Data inadequate for fetal risk assessment	Requests for β-thal and Hb E							Hb E carrier	Unaffected carrier	No blood and/or DNA analysis of one or both parents
1050	AF	Known	Necessary prenatal diagnosis	Hb E-β0-thal with couples of β0-thal carrier and homozygous Hb E	Hb E-β0-thal with couples of β0-thal carrier and homozygous Hb E			CD41/42				Hb E carrier	Unaffected carrier
1051	AF	Known	Necessary prenatal diagnosis	Hb E-β0-thal with couples of β0-thal carrier and Hb E carrier	Hb E-β0-thal with couples of β0-thal carrier and Hb E carrier			CD41/42				β0/βE	Affected
1052	AF	Known	Necessary prenatal diagnosis	Hb E-β0-thal with couples of β0-thal carrier and Hb E carrier	Hb E-β0-thal with couples of β0-thal carrier and Hb E carrier			CD41/42				β0/βE	Affected
1053	AF	Unknown	Unnecessary prenatal diagnosis	No risk for thal & hemoglobinopathies	Negative for α0-thal in one or both parents							Negative for α0-thal	Normal	MCV>80 fL and/or Hb E trait with Hb E>25% and/or negative for a0-thal in one or both parents
1054	AF	Known	Necessary prenatal diagnosis	Hb E-β0-thal with couples of β0-thal carrier and Hb E carrier	Hb E-β0-thal with couples of β0-thal carrier and Hb E carrier			CD41/42				β0/βE	Affected
1055	AF	Known	Necessary prenatal diagnosis	Hb E-β0-thal with couples of β0-thal carrier and Hb E carrier	Hb E-β0-thal with couples of β0-thal carrier and Hb E carrier			CD17				β0/βE	Affected
1056	AF	Known	Necessary prenatal diagnosis	Hb E-β0-thal with couples of β0-thal carrier and homozygous Hb E	Hb E-β0-thal with couples of β0-thal carrier and homozygous Hb E			CD41/42				β0/βE	Affected
1057	FB	Known	Unnecessary prenatal diagnosis	Other α-thal diseases	Homozygous Hb Constant Spring							Hb ConSp/Hb ConSp	Affected
1058	AF	Known	Necessary prenatal diagnosis	Hb Bart’s hydrops fetalis (homozygous α0-thal)	Hb Bart’s hydrops fetalis (homozygous α0-thal)	SEA/SEA						α0-thal trait	Unaffected carrier
1059	AF	Known	Necessary prenatal diagnosis	Hb E-β0-thal with couples of β0-thal carrier and Hb E carrier	Hb E-β0-thal with couples of β0-thal carrier and Hb E carrier			CD17				βA/βA	Normal
1060	AF	Known	Necessary prenatal diagnosis	Hb Bart’s hydrops fetalis (homozygous α0-thal)	Hb Bart’s hydrops fetalis (homozygous α0-thal)	SEA/SEA						α0-thal trait	Unaffected carrier
1061	AF	Known	Necessary prenatal diagnosis	Hb Bart’s hydrops fetalis (homozygous α0-thal)	Hb Bart’s hydrops fetalis (homozygous α0-thal)	SEA/SEA						α0-thal trait	Unaffected carrier
1062	AF	Known	Necessary prenatal diagnosis	Hb E-β0-thal with couples of β0-thal carrier and Hb E carrier	Hb E-β0-thal with couples of β0-thal carrier and Hb E carrier			CD17				β0/βE	Affected
1063	AF	Known	Necessary prenatal diagnosis	Hb Bart’s hydrops fetalis (homozygous α0-thal)	Hb Bart’s hydrops fetalis (homozygous α0-thal)	SEA/SEA						Negative for α0-thal	Normal
1064	FB	Known	Necessary prenatal diagnosis	Hb E-β0-thal with couples of β0-thal carrier and Hb E carrier	Hb E-β0-thal with couples of β0-thal carrier and Hb E carrier			CD17				β0/βE	Affected
1065	FB	Known	Necessary prenatal diagnosis	Hb E-β0-thal with couples of β0-thal carrier and Hb E carrier	Hb E-β0-thal with couples of β0-thal carrier and Hb E carrier			CD71/72				β0/βE	Affected
1066	AF	Known	Unnecessary prenatal diagnosis	Abnormal hemoglobins	Hb Tak/Hb E or Hb Tak/β0-thal			IVSII-654			Hb Tak	Abnormal Hb/b0	Affected
1067	AF	Known	Necessary prenatal diagnosis	Hb Bart’s hydrops fetalis (homozygous α0-thal)	Hb Bart’s hydrops fetalis (homozygous α0-thal)	SEA/SEA						α0/α0	Affected
1068	AF	Known	Necessary prenatal diagnosis	Hb E-β0-thal with couples of β0-thal carrier and Hb E carrier	Hb E-β0-thal with couples of β0-thal carrier and Hb E carrier			CD41/42				β0/βE	Affected
1069	AF	Known	Necessary prenatal diagnosis	Hb Bart’s hydrops fetalis (homozygous α0-thal)	Hb Bart’s hydrops fetalis (homozygous α0-thal)	SEA/SEA						α0/α0	Affected
1070	AF	Known	Necessary prenatal diagnosis	Hb E-β0-thal with couples of β0-thal carrier and Hb E carrier	Hb E-β0-thal with couples of β0-thal carrier and Hb E carrier			CD41/42				β0-thal trait	Unaffected carrier
1071	AF	Known	Necessary prenatal diagnosis	Hb E-β0-thal with couples of β0-thal carrier and Hb E carrier	Hb E-β0-thal with couples of β0-thal carrier and Hb E carrier			CD41/42				β0-thal trait	Unaffected carrier
1072	AF	Known	Necessary prenatal diagnosis	Hb Bart’s hydrops fetalis (homozygous α0-thal)	Hb Bart’s hydrops fetalis (homozygous α0-thal)	SEA/SEA						α0/α0	Affected
1073	AF	Known	Necessary prenatal diagnosis	Hb E-β0-thal with couples of β0-thal carrier and Hb E carrier	Hb E-β0-thal with couples of β0-thal carrier and Hb E carrier			IVSI-5				βA/βA	Normal
1074	AF	Known	Necessary prenatal diagnosis	Hb Bart’s hydrops fetalis (homozygous α0-thal)	Hb Bart’s hydrops fetalis (homozygous α0-thal)	SEA/SEA						α0-thal trait	Unaffected carrier
1075	AF	Unknown	Data inadequate for fetal risk assessment	Data inadequate for fetal risk assessment	Requests for α0-thal							Negative for α0-thal	Normal	No blood and/or DNA analysis of one or both parents
1076	AF	Known	Necessary prenatal diagnosis	Hb E-β0-thal with couples of β0-thal carrier and homozygous Hb E	Hb E-β0-thal with couples of β0-thal carrier and homozygous Hb E			CD35				Hb E carrier	Unaffected carrier
1077	AF	Known	Necessary prenatal diagnosis	Hb Bart’s hydrops fetalis (homozygous α0-thal)	Hb Bart’s hydrops fetalis (homozygous α0-thal)	SEA/SEA						α0-thal trait	Unaffected carrier
1078	AF	Known	Necessary prenatal diagnosis	Hb E-β0-thal with couples of β0-thal carrier and Hb E carrier	Hb E-β0-thal with couples of β0-thal carrier and Hb E carrier			CD41/42				βA/βA	Normal
1079	AF	Known	Necessary prenatal diagnosis	Hb Bart’s hydrops fetalis (homozygous α0-thal)	Hb Bart’s hydrops fetalis (homozygous α0-thal)	SEA/SEA						α0-thal trait	Unaffected carrier
1080	AF	Known	Necessary prenatal diagnosis	Hb E-β0-thal with couples of β0-thal carrier and Hb E carrier	Hb E-β0-thal with couples of β0-thal carrier and Hb E carrier			CD17				βA/βA	Normal
1081	AF	Known	Necessary prenatal diagnosis	Hb Bart’s hydrops fetalis (homozygous α0-thal)	Hb Bart’s hydrops fetalis (homozygous α0-thal)	SEA/SEA						α0-thal trait	Unaffected carrier
1082	AF	Unknown	Unnecessary prenatal diagnosis	β+-thal diseases	Hb E-β+-thal			NT-28				β+/E	Affected
1083	AF	Known	Necessary prenatal diagnosis	Hb E-β0-thal with couples of β0-thal carrier and Hb E carrier	Hb E-β0-thal with couples of β0-thal carrier and Hb E carrier			CD17				β0/βE	Affected
1084	AF	Known	Necessary prenatal diagnosis	Hb E-β0-thal with couples of β0-thal carrier and Hb E carrier	Hb E-β0-thal with couples of β0-thal carrier and Hb E carrier			CD41/42				β0-thal trait	Unaffected carrier
1085	AF	Unknown	Unnecessary prenatal diagnosis	No risk for thal & hemoglobinopathies	Negative for α0-thal in one or both parents							Negative for α0-thal	Normal	MCV>80 fL and/or Hb E trait with Hb E>25% and/or negative for a0-thal in one or both parents
1086	AF	Known	Necessary prenatal diagnosis	Hb E-β0-thal with couples of β0-thal carrier and homozygous Hb E	Hb E-β0-thal with couples of β0-thal carrier and homozygous Hb E			CD17				Hb E carrier	Unaffected carrier
1087	AF	Known	Necessary prenatal diagnosis	Hb E-β0-thal with couples of β0-thal carrier and Hb E carrier	Hb E-β0-thal with couples of β0-thal carrier and Hb E carrier			CD17				β0/βE	Affected
1088	AF	Known	Necessary prenatal diagnosis	Hb E-β0-thal with couples of β0-thal carrier and Hb E carrier	Hb E-β0-thal with couples of β0-thal carrier and Hb E carrier			CD41/42				Hb E carrier	Unaffected carrier
1089	AF	Known	Necessary prenatal diagnosis	Hb E-β0-thal with couples of β0-thal carrier and Hb E carrier	Hb E-β0-thal with couples of β0-thal carrier and Hb E carrier			CD17				β0/βE	Affected
1090	AF	Known	Necessary prenatal diagnosis	Hb E-β0-thal with couples of β0-thal carrier and Hb E carrier	Hb E-β0-thal with couples of β0-thal carrier and Hb E carrier			CD41/42				Hb E carrier	Unaffected carrier
1091	AF	Known	Necessary prenatal diagnosis	Hb E-β0-thal with couples of β0-thal carrier and Hb E carrier	Hb E-β0-thal with couples of β0-thal carrier and Hb E carrier			CD41/42				Hb E carrier	Unaffected carrier
1092	AF	Known	Necessary prenatal diagnosis	Hb E-β0-thal with couples of β0-thal carrier and Hb E carrier	Hb E-β0-thal with couples of β0-thal carrier and Hb E carrier			3.4 kb del				β0-thal trait	Unaffected carrier
1093	AF	Known	Necessary prenatal diagnosis	Hb Bart’s hydrops fetalis (homozygous α0-thal)	Hb Bart’s hydrops fetalis (homozygous α0-thal)	SEA/SEA						α0-thal trait	Unaffected carrier
1094	AF	Unknown	Necessary prenatal diagnosis	Hb E-β0-thal with couples of β0-thal carrier and Hb E carrier	Hb E-β0-thal with couples of β0-thal carrier and Hb E carrier			CD17				Hb E carrier	Unaffected carrier
1095	AF	Known	Necessary prenatal diagnosis	Hb Bart’s hydrops fetalis (homozygous α0-thal)	Hb Bart’s hydrops fetalis (homozygous α0-thal)	SEA/SEA						α0/α0	Affected
1096	AF	Unknown	Necessary prenatal diagnosis	Hb E-β0-thal with couples of β0-thal carrier and Hb E carrier	Hb E-β0-thal with couples of β0-thal carrier and Hb E carrier			CD41/42				βA/βA	Normal
1097	AF	Known	Necessary prenatal diagnosis	Hb Bart’s hydrops fetalis & Hb E-β0-thal	Hb Bart’s hydrops fetalis & Hb E-β0-thal	SEA/SEA		CD17				Negative for α0-thal & βA/βE	Unaffected carrier
1098	AF	Known	Necessary prenatal diagnosis	Hb E-β0-thal with couples of β0-thal carrier and homozygous Hb E	Hb E-β0-thal with couples of β0-thal carrier and homozygous Hb E			CD17				Hb E carrier	Unaffected carrier
1099	AF	Known	Necessary prenatal diagnosis	Hb E-β0-thal with couples of β0-thal carrier and Hb E carrier	Hb E-β0-thal with couples of β0-thal carrier and Hb E carrier			CD17				β0-thal trait	Unaffected carrier
1100	AF	Known	Necessary prenatal diagnosis	Hb Bart’s hydrops fetalis (homozygous α0-thal)	Hb Bart’s hydrops fetalis (homozygous α0-thal)	SEA/SEA						α0-thal trait	Unaffected carrier
1101	AF	Unknown	Necessary prenatal diagnosis	Hb Bart’s hydrops fetalis (homozygous α0-thal)	Hb Bart’s hydrops fetalis (homozygous α0-thal)	SEA/SEA						α0-thal trait	Unaffected carrier
1102	AF	Known	Necessary prenatal diagnosis	Hb Bart’s hydrops fetalis (homozygous α0-thal)	Hb Bart’s hydrops fetalis (homozygous α0-thal)	SEA/SEA						α0-thal trait	Unaffected carrier
1103	AF	Known	Necessary prenatal diagnosis	Hb E-β0-thal with couples of β0-thal carrier and Hb E carrier	Hb E-β0-thal with couples of β0-thal carrier and Hb E carrier			CD41/42				β0-thal trait	Unaffected carrier
1104	AF	Known	Necessary prenatal diagnosis	Hb Bart’s hydrops fetalis (homozygous α0-thal)	Hb Bart’s hydrops fetalis (homozygous α0-thal)	SEA/SEA						α0/α0	Affected
1105	AF	Known	Necessary prenatal diagnosis	Hb E-β0-thal with couples of β0-thal carrier and Hb E carrier	Hb E-β0-thal with couples of β0-thal carrier and Hb E carrier			IVSI-1				Hb E carrier	Unaffected carrier
1106	FB	Known	Necessary prenatal diagnosis	Hb Bart’s hydrops fetalis (homozygous α0-thal)	Hb Bart’s hydrops fetalis (homozygous α0-thal)	SEA/SEA						α0-thal trait	Unaffected carrier
1107	AF	Unknown	Necessary prenatal diagnosis	Hb E-β0-thal with couples of β0-thal carrier and Hb E carrier	Hb E-β0-thal with couples of β0-thal carrier and Hb E carrier			CD41/42				βA/βA	Normal
1108	AF	Known	Necessary prenatal diagnosis	Hb E-β0-thal with couples of β0-thal carrier and Hb E carrier	Hb E-β0-thal with couples of β0-thal carrier and Hb E carrier			CD17				βA/βA	Normal
1109	AF	Known	Necessary prenatal diagnosis	Hb Bart’s hydrops fetalis (homozygous α0-thal)	Hb Bart’s hydrops fetalis (homozygous α0-thal)	SEA/SEA						α0/α0	Affected
1110	AF	Known	Necessary prenatal diagnosis	Hb E-β0-thal with couples of β0-thal carrier and Hb E carrier	Hb E-β0-thal with couples of β0-thal carrier and Hb E carrier			CD41/42				β0/βE	Affected
1111	AF	Unknown	Data inadequate for fetal risk assessment	Data inadequate for fetal risk assessment	Requests for α0-thal							Negative for α0-thal	Normal	No blood and/or DNA analysis of one or both parents
1112	AF	Unknown	Unnecessary prenatal diagnosis	No risk for thal & hemoglobinopathies	Negative for α0-thal in one or both parents							Negative for α0-thal	Normal	MCV>80 fL and/or Hb E trait with Hb E>25% and/or negative for a0-thal in one or both parents
1113	AF	Known	Necessary prenatal diagnosis	Hb E-β0-thal with couples of β0-thal carrier and Hb E carrier	Hb E-β0-thal with couples of β0-thal carrier and Hb E carrier			CD17				β0-thal trait	Unaffected carrier
1114	AF	Known	Necessary prenatal diagnosis	Hb Bart’s hydrops fetalis (homozygous α0-thal)	Hb Bart’s hydrops fetalis (homozygous α0-thal)	SEA/SEA						α0-thal trait	Unaffected carrier
1115	AF	Known	Necessary prenatal diagnosis	Hb Bart’s hydrops fetalis (homozygous α0-thal)	Hb Bart’s hydrops fetalis (homozygous α0-thal)	SEA/SEA						Negative for α0-thal	Normal
1116	AF	Known	Necessary prenatal diagnosis	Hb Bart’s hydrops fetalis (homozygous α0-thal)	Hb Bart’s hydrops fetalis (homozygous α0-thal)	SEA/SEA						α0-thal trait	Unaffected carrier
1117	AF	Known	Necessary prenatal diagnosis	Hb Bart’s hydrops fetalis (homozygous α0-thal)	Hb Bart’s hydrops fetalis (homozygous α0-thal)	SEA/SEA						Negative for α0-thal	Normal
1118	FB	Known	Necessary prenatal diagnosis	Hb Bart’s hydrops fetalis (homozygous α0-thal)	Hb Bart’s hydrops fetalis (homozygous α0-thal)	SEA/SEA						α0/α0	Affected
1119	AF	Known	Necessary prenatal diagnosis	Hb E-β0-thal with couples of β0-thal carrier and Hb E carrier	Hb E-β0-thal with couples of β0-thal carrier and Hb E carrier			CD41/42				Hb E carrier	Unaffected carrier
1120	AF	Known	Necessary prenatal diagnosis	Hb Bart’s hydrops fetalis (homozygous α0-thal)	Hb Bart’s hydrops fetalis (homozygous α0-thal)	SEA/SEA						Negative for α0-thal	Normal
1121	AF	Known	Necessary prenatal diagnosis	Hb E-β0-thal with couples of β0-thal carrier and Hb E carrier	Hb E-β0-thal with couples of β0-thal carrier and Hb E carrier			CD41/42				Hb E carrier	Unaffected carrier
1122	AF	Known	Necessary prenatal diagnosis	Hb E-β0-thal with couples of β0-thal carrier and Hb E carrier	Hb E-β0-thal with couples of β0-thal carrier and Hb E carrier			CD17				βA/βA	Normal
1123	AF	Known	Necessary prenatal diagnosis	Hb E-β0-thal with couples of β0-thal carrier and Hb E carrier	Hb E-β0-thal with couples of β0-thal carrier and Hb E carrier			CD17				Hb E carrier	Unaffected carrier
1124	AF	Known	Necessary prenatal diagnosis	Hb Bart’s hydrops fetalis (homozygous α0-thal)	Hb Bart’s hydrops fetalis (homozygous α0-thal)	SEA/SEA						Negative for α0-thal	Normal
1125	AF	Unknown	Data inadequate for fetal risk assessment	Data inadequate for fetal risk assessment	Requests for α0-thal							Negative for α0-thal	Normal	No blood and/or DNA analysis of one or both parents
1126	AF	Unknown	Necessary prenatal diagnosis	Hb E-β0-thal with couples of β0-thal carrier and Hb E carrier	Hb E-β0-thal with couples of β0-thal carrier and Hb E carrier			CD41/42				Hb E carrier	Unaffected carrier
1127	AF	Known	Necessary prenatal diagnosis	Hb E-β0-thal with couples of β0-thal carrier and Hb E carrier	Hb E-β0-thal with couples of β0-thal carrier and Hb E carrier			3.4kb del				βA/βA	Normal
1128	AF	Unknown	Unnecessary prenatal diagnosis	No risk for thal & hemoglobinopathies	Non-β-thal carrier							Hb E carrier	Unaffected carrier	Non-β-thal carrier such as homozygous Hb E, Hb E trait with high Hb F, normal Hb type (A2A with normal Hb A2)
1129	AF	Unknown	Data inadequate for fetal risk assessment	Data inadequate for fetal risk assessment	Requests for α0-thal							α0/α0	Affected	No blood and/or DNA analysis of one or both parents
1130	AF	Unknown	Data inadequate for fetal risk assessment	Data inadequate for fetal risk assessment	Requests for α0-thal							Negative for α0-thal	Normal	No blood and/or DNA analysis of one or both parents
1131	AF	Known	Necessary prenatal diagnosis	Hb E-β0-thal with couples of β0-thal carrier and homozygous Hb E	Hb E-β0-thal with couples of β0-thal carrier and homozygous Hb E			CD41/42				β0/βE	Affected
1132	AF	Known	Unnecessary prenatal diagnosis	No risk for thal & hemoglobinopathies	Negative for α0-thal in one or both parents							Negative for α0-thal	Normal	MCV>80 fL and/or Hb E trait with Hb E>25% and/or negative for a0-thal in one or both parents
1133	AF	Known	Necessary prenatal diagnosis	Hb E-β0-thal with couples of β0-thal carrier and Hb E carrier	Hb E-β0-thal with couples of β0-thal carrier and Hb E carrier			CD41/42				β0-thal trait	Unaffected carrier
1134	AF	Known	Necessary prenatal diagnosis	Hb Bart’s hydrops fetalis (homozygous α0-thal)	Hb Bart’s hydrops fetalis (homozygous α0-thal)	SEA/SEA						α0-thal trait	Unaffected carrier
1135	AF	Known	Necessary prenatal diagnosis	Hb E-β0-thal with couples of β0-thal carrier and Hb E carrier	Hb E-β0-thal with couples of β0-thal carrier and Hb E carrier			CD41/42				Hb E carrier	Unaffected carrier
1136	AF	Known	Necessary prenatal diagnosis	Hb E-β0-thal with couples of β0-thal carrier and Hb E carrier	Hb E-β0-thal with couples of β0-thal carrier and Hb E carrier			CD41/42				Hb E carrier	Unaffected carrier
1137	AF	Known	Unnecessary prenatal diagnosis	β+-thal diseases	Hb E-β+-thal			NT-28				β+/E	Affected
1138	AF	Known	Necessary prenatal diagnosis	Hb Bart’s hydrops fetalis (homozygous α0-thal)	Hb Bart’s hydrops fetalis (homozygous α0-thal)	SEA/SEA						α0/α0	Affected
1139	AF	Unknown	Unnecessary prenatal diagnosis	No risk for thal & hemoglobinopathies	Falsely high Hb A2 level							Hb E carrier	Unaffected carrier	Hb A2 < 3.6% after repeated by capillary electrophoresis
1140	AF	Known	Necessary prenatal diagnosis	Hb Bart’s hydrops fetalis (homozygous α0-thal)	Hb Bart’s hydrops fetalis (homozygous α0-thal)	SEA/SEA						α0/α0	Affected
1141	AF	Known	Necessary prenatal diagnosis	Hb E-β0-thal with couples of β0-thal carrier and Hb E carrier	Hb E-β0-thal with couples of β0-thal carrier and Hb E carrier			3.4kb del				Hb E carrier	Unaffected carrier
1142	AF	Unknown	Unnecessary prenatal diagnosis	No risk for thal & hemoglobinopathies	Non-β-thal carrier							βA/βA	Normal	Non-β-thal carrier such as homozygous Hb E, Hb E trait with high Hb F, normal Hb type (A2A with normal Hb A2)
1143	AF	Known	Necessary prenatal diagnosis	Hb Bart’s hydrops fetalis (homozygous α0-thal)	Hb Bart’s hydrops fetalis (homozygous α0-thal)	SEA/SEA						Negative for α0-thal	Normal
1144	AF	Known	Necessary prenatal diagnosis	Hb Bart’s hydrops fetalis (homozygous α0-thal)	Hb Bart’s hydrops fetalis (homozygous α0-thal)	SEA/SEA						α0/α0	Affected
1145	AF	Unknown	Necessary prenatal diagnosis	Hb E-β0-thal with couples of β0-thal carrier and Hb E carrier	Hb E-β0-thal with couples of β0-thal carrier and Hb E carrier			IVSII-654				β0/βE	Affected
1146	AF	Unknown	Unnecessary prenatal diagnosis	No risk for thal & hemoglobinopathies	Falsely high Hb A2 level							Hb E carrier	Unaffected carrier	Hb A2 < 3.6% after repeated by capillary electrophoresis
1147	AF	Known	Necessary prenatal diagnosis	Hb E-β0-thal with couples of β0-thal carrier and Hb E carrier	Hb E-β0-thal with couples of β0-thal carrier and Hb E carrier			CD17				Hb E carrier	Unaffected carrier
1148	AF	Known	Necessary prenatal diagnosis	Hb E-β0-thal with couples of β0-thal carrier and Hb E carrier	Hb E-β0-thal with couples of β0-thal carrier and Hb E carrier			CD41/42				βA/βA	Normal
1149	AF	Known	Necessary prenatal diagnosis	Hb Bart’s hydrops fetalis (homozygous α0-thal)	Hb Bart’s hydrops fetalis (homozygous α0-thal)	SEA/SEA						α0/α0	Affected
1150	AF	Known	Necessary prenatal diagnosis	Hb E-β0-thal with couples of β0-thal carrier and Hb E carrier	Hb E-β0-thal with couples of β0-thal carrier and Hb E carrier			CD41/42				βA/βA	Normal
1151	AF	Known	Necessary prenatal diagnosis	Hb Bart’s hydrops fetalis (homozygous α0-thal)	Hb Bart’s hydrops fetalis (homozygous α0-thal)	SEA/SEA						α0-thal trait	Unaffected carrier
1152	AF	Known	Necessary prenatal diagnosis	Hb E-β0-thal with couples of β0-thal carrier and Hb E carrier	Hb E-β0-thal with couples of β0-thal carrier and Hb E carrier			CD17				β0/βE	Affected
1153	AF	Known	Necessary prenatal diagnosis	Hb E-β0-thal with couples of β0-thal carrier and Hb E carrier	Hb E-β0-thal with couples of β0-thal carrier and Hb E carrier			CD17				βA/βA	Normal
1154	AF	Known	Necessary prenatal diagnosis	Hb E-β0-thal with couples of β0-thal carrier and Hb E carrier	Hb E-β0-thal with couples of β0-thal carrier and Hb E carrier			CD17				Hb E carrier	Unaffected carrier
1155	AF	Unknown	Data inadequate for fetal risk assessment	Data inadequate for fetal risk assessment	Requests for α0-thal							Negative for α0-thal	Normal	No blood and/or DNA analysis of one or both parents
1156	AF	Known	Necessary prenatal diagnosis	Hb E-β0-thal with couples of β0-thal carrier and Hb E carrier	Hb E-β0-thal with couples of β0-thal carrier and Hb E carrier			CD71/72				β0-thal trait	Unaffected carrier
1157	AF	Known	Necessary prenatal diagnosis	Hb Bart’s hydrops fetalis (homozygous α0-thal)	Hb Bart’s hydrops fetalis (homozygous α0-thal)	SEA/SEA						α0-thal trait	Unaffected carrier
1158	AF	Known	Necessary prenatal diagnosis	Hb Bart’s hydrops fetalis (homozygous α0-thal)	Hb Bart’s hydrops fetalis (homozygous α0-thal)	SEA/SEA						α0-thal trait	Unaffected carrier
1159	AF	Known	Necessary prenatal diagnosis	Hb E-β0-thal with couples of β0-thal carrier and Hb E carrier	Hb E-β0-thal with couples of β0-thal carrier and Hb E carrier			CD41/42				βA/βA	Normal
1160	FB	Known	Necessary prenatal diagnosis	Hb E-β0-thal with couples of β0-thal carrier and Hb E carrier	Hb E-β0-thal with couples of β0-thal carrier and Hb E carrier			CD41/42				Hb E carrier	Unaffected carrier
1161	AF	Known	Necessary prenatal diagnosis	Hb Bart’s hydrops fetalis (homozygous α0-thal)	Hb Bart’s hydrops fetalis (homozygous α0-thal)	SEA/SEA						α0/α0	Affected
1162	FB	Known	Necessary prenatal diagnosis	Hb Bart’s hydrops fetalis (homozygous α0-thal)	Hb Bart’s hydrops fetalis (homozygous α0-thal)	SEA/SEA						α0-thal trait	Unaffected carrier
1163	AF	Known	Necessary prenatal diagnosis	Hb Bart’s hydrops fetalis (homozygous α0-thal)	Hb Bart’s hydrops fetalis (homozygous α0-thal)	SEA/SEA						α0-thal trait	Unaffected carrier
1164	AF	Known	Necessary prenatal diagnosis	Hb Bart’s hydrops fetalis (homozygous α0-thal)	Hb Bart’s hydrops fetalis (homozygous α0-thal)	SEA/SEA						Negative for α0-thal	Normal
1165	CVS	Unknown	Unnecessary prenatal diagnosis	No risk for thal & hemoglobinopathies	Non-β-thal carrier							Negative for α0-thal & βA/βA	Normal	Non-β-thal carrier such as homozygous Hb E, Hb E trait with high Hb F, normal Hb type (A2A with normal Hb A2)
1166	AF	Known	Necessary prenatal diagnosis	Hb E-β0-thal with couples of β0-thal carrier and Hb E carrier	Hb E-β0-thal with couples of β0-thal carrier and Hb E carrier			CD41/42				βA/βA	Normal
1167	AF	Known	Necessary prenatal diagnosis	Hb E-β0-thal with couples of β0-thal carrier and Hb E carrier	Hb E-β0-thal with couples of β0-thal carrier and Hb E carrier			CD41/42				β0/βE	Affected
1168	AF	Unknown	Necessary prenatal diagnosis	Hb Bart’s hydrops fetalis (homozygous α0-thal)	Hb Bart’s hydrops fetalis (homozygous α0-thal)	SEA/SEA						α0/α0	Affected
1169	AF	Unknown	Data inadequate for fetal risk assessment	Data inadequate for fetal risk assessment	Requests for α0-thal							Negative for α0-thal	Normal	No blood and/or DNA analysis of one or both parents
1170	AF	Unknown	Data inadequate for fetal risk assessment	Data inadequate for fetal risk assessment	Requests for β-thal and Hb E							β0-thal trait	Unaffected carrier	No blood and/or DNA analysis of one or both parents
1171	FB	Known	Necessary prenatal diagnosis	Hb Bart’s hydrops fetalis (homozygous α0-thal)	Hb Bart’s hydrops fetalis (homozygous α0-thal)	SEA/SEA						Negative for α0-thal	Normal
1172	AF	Known	Unnecessary prenatal diagnosis	β+-thal diseases	Hb E-β+-thal			NT-31				β+/E	Affected
1173	AF	Known	Necessary prenatal diagnosis	Hb Bart’s hydrops fetalis (homozygous α0-thal)	Hb Bart’s hydrops fetalis (homozygous α0-thal)	SEA/SEA						Negative for α0-thal	Normal
1174	AF	Known	Necessary prenatal diagnosis	Hb Bart’s hydrops fetalis (homozygous α0-thal)	Hb Bart’s hydrops fetalis (homozygous α0-thal)	SEA/SEA						Negative for α0-thal	Normal
1175	AF	Known	Necessary prenatal diagnosis	Hb E-β0-thal with couples of β0-thal carrier and Hb E carrier	Hb E-β0-thal with couples of β0-thal carrier and Hb E carrier			IVSI-1				β0/βE	Affected
1176	AF	Known	Necessary prenatal diagnosis	Hb Bart’s hydrops fetalis (homozygous α0-thal)	Hb Bart’s hydrops fetalis (homozygous α0-thal)	SEA/SEA						Negative for α0-thal	Normal
1177	AF	Known	Necessary prenatal diagnosis	Hb Bart’s hydrops fetalis (homozygous α0-thal)	Hb Bart’s hydrops fetalis (homozygous α0-thal)	SEA/SEA						α0-thal trait	Unaffected carrier
1178	AF	Known	Necessary prenatal diagnosis	Hb Bart’s hydrops fetalis (homozygous α0-thal)	Hb Bart’s hydrops fetalis (homozygous α0-thal)	SEA/SEA						Negative for α0-thal	Normal
1179	AF	Known	Necessary prenatal diagnosis	Hb E-β0-thal with couples of β0-thal carrier and Hb E carrier	Hb E-β0-thal with couples of β0-thal carrier and Hb E carrier			CD41/42				β0/βE	Affected
1180	AF	Known	Necessary prenatal diagnosis	Hb Bart’s hydrops fetalis (homozygous α0-thal)	Hb Bart’s hydrops fetalis (homozygous α0-thal)	SEA/SEA						α0-thal trait	Unaffected carrier
1181	AF	Unknown	Data inadequate for fetal risk assessment	Data inadequate for fetal risk assessment	Requests for β-thal and Hb E							βA/βA	Normal	No blood and/or DNA analysis of one or both parents
1182	AF	Known	Necessary prenatal diagnosis	Hb E-β0-thal with couples of β0-thal carrier and Hb E carrier	Hb E-β0-thal with couples of β0-thal carrier and Hb E carrier			CD17				β0/βE	Affected
1183	AF	Known	Necessary prenatal diagnosis	Hb E-β0-thal with couples of β0-thal carrier and Hb E carrier	Hb E-β0-thal with couples of β0-thal carrier and Hb E carrier			CD41/42				β0/βE	Affected
1184	AF	Known	Necessary prenatal diagnosis	Hb E-β0-thal with couples of β0-thal carrier and Hb E carrier	Hb E-β0-thal with couples of β0-thal carrier and Hb E carrier			CD41/42				β0/βE	Affected
1185	AF	Known	Necessary prenatal diagnosis	Homozygous β0-thal	Homozygous β0-thal			IVSI-1	IVSI-1			β0/β0	Affected
1186	AF	Known	Necessary prenatal diagnosis	Hb E-β0-thal with couples of β0-thal carrier and Hb E carrier	Hb E-β0-thal with couples of β0-thal carrier and Hb E carrier			CD41/42				Hb E carrier	Unaffected carrier
1187	AF	Known	Necessary prenatal diagnosis	Hb Bart’s hydrops fetalis (homozygous α0-thal)	Hb Bart’s hydrops fetalis (homozygous α0-thal)	SEA/SEA						Negative for α0-thal	Normal
1188	AF	Known	Necessary prenatal diagnosis	Hb E-β0-thal with couples of β0-thal carrier and Hb E carrier	Hb E-β0-thal with couples of β0-thal carrier and Hb E carrier			CD43				β0-thal trait	Unaffected carrier
1189	AF	Known	Necessary prenatal diagnosis	Hb Bart’s hydrops fetalis (homozygous α0-thal)	Hb Bart’s hydrops fetalis (homozygous α0-thal)	SEA/SEA						α0/α0	Affected
1190	AF	Known	Necessary prenatal diagnosis	Hb E-β0-thal with couples of β0-thal carrier and Hb E carrier	Hb E-β0-thal with couples of β0-thal carrier and Hb E carrier			CD41/42				βA/βA	Normal
1191	AF	Known	Necessary prenatal diagnosis	Hb E-β0-thal with couples of β0-thal carrier and Hb E carrier	Hb E-β0-thal with couples of β0-thal carrier and Hb E carrier			CD41/42				β0-thal trait	Unaffected carrier
1192	AF	Known	Necessary prenatal diagnosis	Hb Bart’s hydrops fetalis (homozygous α0-thal)	Hb Bart’s hydrops fetalis (homozygous α0-thal)	SEA/SEA						α0-thal trait	Unaffected carrier
1193	AF	Known	Necessary prenatal diagnosis	Hb E-β0-thal with couples of β0-thal carrier and Hb E carrier	Hb E-β0-thal with couples of β0-thal carrier and Hb E carrier			CD41/42				β0-thal trait	Unaffected carrier
1194	AF	Unknown	Unnecessary prenatal diagnosis	No risk for thal & hemoglobinopathies	Non-β-thal carrier							Hb E carrier	Unaffected carrier	Non-β-thal carrier such as homozygous Hb E, Hb E trait with high Hb F, normal Hb type (A2A with normal Hb A2)
1195	AF	Known	Necessary prenatal diagnosis	Hb E-β0-thal with couples of β0-thal carrier and Hb E carrier	Hb E-β0-thal with couples of β0-thal carrier and Hb E carrier			CD41/42				Hb E carrier	Unaffected carrier
1196	AF	Unknown	Unnecessary prenatal diagnosis	Abnormal hemoglobins	Hb Hope/Hb E or Hb Hope/β0-thal						Hb Hope	Abnormal Hb/E	Affected
1197	AF	Known	Unnecessary prenatal diagnosis	β+-thal diseases	Hb E-β+-thal			NT-28				β+/E	Affected
1198	AF	Known	Necessary prenatal diagnosis	Hb E-β0-thal with couples of β0-thal carrier and Hb E carrier	Hb E-β0-thal with couples of β0-thal carrier and Hb E carrier			CD17				Hb E carrier	Unaffected carrier
1199	AF	Known	Necessary prenatal diagnosis	Hb E-β0-thal with couples of β0-thal carrier and homozygous Hb E	Hb E-β0-thal with couples of β0-thal carrier and homozygous Hb E			3.4 kb del				β0/βE	Affected
1200	AF	Known	Necessary prenatal diagnosis	Hb E-β0-thal with couples of β0-thal carrier and Hb E carrier	Hb E-β0-thal with couples of β0-thal carrier and Hb E carrier			CD27				β0-thal trait	Unaffected carrier
1201	AF	Unknown	Necessary prenatal diagnosis	Hb E-β0-thal with couples of β0-thal carrier and Hb E carrier	Hb E-β0-thal with couples of β0-thal carrier and Hb E carrier			CD41/42				β0-thal trait	Unaffected carrier
1202	AF	Unknown	Necessary prenatal diagnosis	Hb E-β0-thal with couples of β0-thal carrier and Hb E carrier	Hb E-β0-thal with couples of β0-thal carrier and Hb E carrier			CD17				β0-thal trait	Unaffected carrier
1203	AF	Known	Necessary prenatal diagnosis	Hb Bart’s hydrops fetalis (homozygous α0-thal)	Hb Bart’s hydrops fetalis (homozygous α0-thal)	SEA/SEA						Negative for α0-thal	Normal
1204	AF	Known	Necessary prenatal diagnosis	Hb E-β0-thal with couples of β0-thal carrier and homozygous Hb E	Hb E-β0-thal with couples of β0-thal carrier and homozygous Hb E			CD17				Hb E carrier	Unaffected carrier
1205	AF	Known	Necessary prenatal diagnosis	Hb Bart’s hydrops fetalis (homozygous α0-thal)	Hb Bart’s hydrops fetalis (homozygous α0-thal)	SEA/SEA						α0-thal trait	Unaffected carrier
1206	AF	Known	Necessary prenatal diagnosis	Hb E-β0-thal with couples of β0-thal carrier and homozygous Hb E	Hb E-β0-thal with couples of β0-thal carrier and homozygous Hb E			CD17				Hb E carrier	Unaffected carrier
1207	AF	Known	Necessary prenatal diagnosis	Hb Bart’s hydrops fetalis (homozygous α0-thal)	Hb Bart’s hydrops fetalis (homozygous α0-thal)	SEA/SEA						α0-thal trait	Unaffected carrier
1208	AF	Known	Necessary prenatal diagnosis	Hb Bart’s hydrops fetalis (homozygous α0-thal)	Hb Bart’s hydrops fetalis (homozygous α0-thal)	SEA/SEA						α0/α0	Affected
1209	AF	Known	Necessary prenatal diagnosis	Hb E-β0-thal with couples of β0-thal carrier and Hb E carrier	Hb E-β0-thal with couples of β0-thal carrier and Hb E carrier			CD17				β0-thal trait	Unaffected carrier
1210	AF	Unknown	Necessary prenatal diagnosis	Hb E-β0-thal with couples of β0-thal carrier and Hb E carrier	Hb E-β0-thal with couples of β0-thal carrier and Hb E carrier			CD41/42				β0/βE	Affected
1211	AF	Unknown	Necessary prenatal diagnosis	Hb E-β0-thal with couples of β0-thal carrier and Hb E carrier	Hb E-β0-thal with couples of β0-thal carrier and Hb E carrier			CD41/42				β0/βE	Affected
1212	AF	Unknown	Unnecessary prenatal diagnosis	β+-thal diseases	Hb E-β+-thal			NT-31				Hb E carrier	Unaffected carrier
1213	AF	Known	Necessary prenatal diagnosis	Hb Bart’s hydrops fetalis (homozygous α0-thal)	Hb Bart’s hydrops fetalis (homozygous α0-thal)	SEA/SEA						Negative for α0-thal	Normal
1214	AF	Known	Necessary prenatal diagnosis	Hb E-β0-thal with couples of β0-thal carrier and homozygous Hb E	Hb E-β0-thal with couples of β0-thal carrier and homozygous Hb E			CD41/42				β0/βE	Affected
1215	AF	Known	Necessary prenatal diagnosis	Hb E-β0-thal with couples of β0-thal carrier and Hb E carrier	Hb E-β0-thal with couples of β0-thal carrier and Hb E carrier			CD41/42				βA/βA	Normal
1216	AF	Known	Necessary prenatal diagnosis	Hb Bart’s hydrops fetalis (homozygous α0-thal)	Hb Bart’s hydrops fetalis (homozygous α0-thal)	SEA/SEA						α0/α0	Affected
1217	AF	Known	Necessary prenatal diagnosis	β0-thal/β+-thal	β0-thal/β+-thal			CD41/42	NT-28			β+-thal trait	Unaffected carrier
1218	AF	Unknown	Unnecessary prenatal diagnosis	β+-thal diseases	Hb E-β+-thal			NT-28				β+-thal trait	Unaffected carrier
1219	FB	Known	Necessary prenatal diagnosis	Hb E-β0-thal with couples of β0-thal carrier and Hb E carrier	Hb E-β0-thal with couples of β0-thal carrier and Hb E carrier			IVSI-1				βA/βA	Normal
1220	AF	Known	Necessary prenatal diagnosis	Hb Bart’s hydrops fetalis (homozygous α0-thal)	Hb Bart’s hydrops fetalis (homozygous α0-thal)	SEA/SEA						α0/α0	Affected
1221	AF	Known	Necessary prenatal diagnosis	Hb E-β0-thal with couples of β0-thal carrier and Hb E carrier	Hb E-β0-thal with couples of β0-thal carrier and Hb E carrier			IVSII-654				β0-thal trait	Unaffected carrier
1222	AF	Known	Necessary prenatal diagnosis	Hb Bart’s hydrops fetalis (homozygous α0-thal)	Hb Bart’s hydrops fetalis (homozygous α0-thal)	SEA/SEA						Negative for α0-thal	Normal
1223	FB	Known	Necessary prenatal diagnosis	Hb E-β0-thal with couples of β0-thal carrier and homozygous Hb E	Hb E-β0-thal with couples of β0-thal carrier and homozygous Hb E			CD71/72				β0/βE	Affected
1224	AF	Unknown	Necessary prenatal diagnosis	Hb E-β0-thal with couples of β0-thal carrier and Hb E carrier	Hb E-β0-thal with couples of β0-thal carrier and Hb E carrier			CD41/42				Hb E carrier	Unaffected carrier
1225	AF	Known	Necessary prenatal diagnosis	Hb E-β0-thal with couples of β0-thal carrier and Hb E carrier	Hb E-β0-thal with couples of β0-thal carrier and Hb E carrier			CD41/42				β0/βE	Affected
1226	AF	Known	Necessary prenatal diagnosis	Hb Bart’s hydrops fetalis (homozygous α0-thal)	Hb Bart’s hydrops fetalis (homozygous α0-thal)	SEA/SEA						Negative for α0-thal	Normal
1227	AF	Unknown	Data inadequate for fetal risk assessment	Data inadequate for fetal risk assessment	Requests for α0-thal							Negative for α0-thal	Normal	No blood and/or DNA analysis of one or both parents
1228	AF	Unknown	Unnecessary prenatal diagnosis	β+-thal diseases	Hb E-β+-thal			NT-28				Hb E carrier	Unaffected carrier
1229	FB	Unknown	Unnecessary prenatal diagnosis	No risk for thal & hemoglobinopathies	Negative for α0-thal in one or both parents							Negative for α0-thal	Normal	MCV>80 fL and/or Hb E trait with Hb E>25% and/or negative for a0-thal in one or both parents
1230	AF	Known	Necessary prenatal diagnosis	Hb Bart’s hydrops fetalis (homozygous α0-thal)	Hb Bart’s hydrops fetalis (homozygous α0-thal)	SEA/SEA						α0-thal trait	Unaffected carrier
1231	FB	Known	Necessary prenatal diagnosis	Hb Bart’s hydrops fetalis (homozygous α0-thal)	Hb Bart’s hydrops fetalis (homozygous α0-thal)	SEA/SEA						Negative for α0-thal	Normal
1232	AF	Unknown	Unnecessary prenatal diagnosis	No risk for thal & hemoglobinopathies	Negative for α0-thal in one or both parents							Negative for α0-thal	Normal	MCV>80 fL and/or Hb E trait with Hb E>25% and/or negative for a0-thal in one or both parents
1233	FB	Known	Necessary prenatal diagnosis	Hb E-β0-thal with couples of β0-thal carrier and Hb E carrier	Hb E-β0-thal with couples of β0-thal carrier and Hb E carrier			CD41/42				β0/βE	Affected
1234	AF	Unknown	Data inadequate for fetal risk assessment	Data inadequate for fetal risk assessment	Requests for β-thal and Hb E							Hb E carrier	Unaffected carrier	No blood and/or DNA analysis of one or both parents
1235	AF	Known	Necessary prenatal diagnosis	Hb Bart’s hydrops fetalis (homozygous α0-thal)	Hb Bart’s hydrops fetalis (homozygous α0-thal)	SEA/SEA						α0-thal trait	Unaffected carrier
1236	AF	Unknown	Unnecessary prenatal diagnosis	No risk for thal & hemoglobinopathies	Negative for α0-thal in one or both parents							Negative for α0-thal	Normal	MCV>80 fL and/or Hb E trait with Hb E>25% and/or negative for a0-thal in one or both parents
1237	FB	Unknown	Unnecessary prenatal diagnosis	No risk for thal & hemoglobinopathies	Negative for α0-thal in one or both parents							Negative for α0-thal	Normal	MCV>80 fL and/or Hb E trait with Hb E>25% and/or negative for a0-thal in one or both parents
1238	AF	Known	Necessary prenatal diagnosis	Hb Bart’s hydrops fetalis (homozygous α0-thal)	Hb Bart’s hydrops fetalis (homozygous α0-thal)	SEA/SEA						α0/α0	Affected
1239	AF	Known	Necessary prenatal diagnosis	Hb E-β0-thal with couples of β0-thal carrier and Hb E carrier	Hb E-β0-thal with couples of β0-thal carrier and Hb E carrier			CD17				β0/βE	Affected
1240	AF	Unknown	Data inadequate for fetal risk assessment	Data inadequate for fetal risk assessment	Requests for α0-thal							Negative for α0-thal	Normal	No blood and/or DNA analysis of one or both parents
1241	FB	Unknown	Necessary prenatal diagnosis	Hb Bart’s hydrops fetalis (homozygous α0-thal)	Hb Bart’s hydrops fetalis (homozygous α0-thal)	SEA/SEA						α0/α0	Affected
1242	AF	Unknown	Unnecessary prenatal diagnosis	No risk for thal & hemoglobinopathies	Negative for α0-thal in one or both parents							Negative for α0-thal	Normal	MCV>80 fL and/or Hb E trait with Hb E>25% and/or negative for a0-thal in one or both parents
1243	AF	Known	Necessary prenatal diagnosis	Hb E-β0-thal with couples of β0-thal carrier and Hb E carrier	Hb E-β0-thal with couples of β0-thal carrier and Hb E carrier			IVSI-5				β0-thal trait	Unaffected carrier
1244	FB	Unknown	Excluded	Excluded: Maternal contamination as monitored by the D1S80 VNTR analysis	Excluded: Maternal contamination as monitored by the D1S80 VNTR analysis							N/A	N/A
1245	AF	Unknown	Unnecessary prenatal diagnosis	β+-thal diseases	Hb E-β+-thal			NT-28				β+-thal trait	Unaffected carrier
1246	AF	Known	Necessary prenatal diagnosis	β0-thal/β+-thal	β0-thal/β+-thal			CD17	NT-28			β0-thal trait	Unaffected carrier
1247	AF	Known	Necessary prenatal diagnosis	Hb Bart’s hydrops fetalis (homozygous α0-thal)	Hb Bart’s hydrops fetalis (homozygous α0-thal)	SEA/SEA						α0-thal trait	Unaffected carrier
1248	AF	Known	Necessary prenatal diagnosis	Hb E-β0-thal with couples of β0-thal carrier and Hb E carrier	Hb E-β0-thal with couples of β0-thal carrier and Hb E carrier			CD17				βA/βA	Normal
1249	AF	Known	Necessary prenatal diagnosis	Hb E-β0-thal with couples of β0-thal carrier and Hb E carrier	Hb E-β0-thal with couples of β0-thal carrier and Hb E carrier			CD17				β0-thal trait	Unaffected carrier
1250	AF	Known	Necessary prenatal diagnosis	Hb E-β0-thal with couples of β0-thal carrier and Hb E carrier	Hb E-β0-thal with couples of β0-thal carrier and Hb E carrier			CD17				β0-thal trait	Unaffected carrier
1251	AF	Unknown	Necessary prenatal diagnosis	Hb E-β0-thal with couples of β0-thal carrier and Hb E carrier	Hb E-β0-thal with couples of β0-thal carrier and Hb E carrier			CD41/42				β0-thal trait	Unaffected carrier
1252	AF	Unknown	Unnecessary prenatal diagnosis	No risk for thal & hemoglobinopathies	Non-β-thal carrier							Hb E carrier	Unaffected carrier	Non-β-thal carrier such as homozygous Hb E, Hb E trait with high Hb F, normal Hb type (A2A with normal Hb A2)
1253	AF	Unknown	Necessary prenatal diagnosis	Hb E-β0-thal with couples of β0-thal carrier and Hb E carrier	Hb E-β0-thal with couples of β0-thal carrier and Hb E carrier			CD17				Hb E carrier	Unaffected carrier
1254	AF	Known	Necessary prenatal diagnosis	Hb Bart’s hydrops fetalis (homozygous α0-thal)	Hb Bart’s hydrops fetalis (homozygous α0-thal)	SEA/SEA						α0-thal trait	Unaffected carrier
1255	AF	Unknown	Data inadequate for fetal risk assessment	Data inadequate for fetal risk assessment	Requests for α0-thal							α0-thal trait	Unaffected carrier	No blood and/or DNA analysis of one or both parents
1256	AF	Known	Necessary prenatal diagnosis	Hb E-β0-thal with couples of β0-thal carrier and Hb E carrier	Hb E-β0-thal with couples of β0-thal carrier and Hb E carrier			CD17				β0-thal trait	Unaffected carrier
1257	AF	Unknown	Unnecessary prenatal diagnosis	No risk for thal & hemoglobinopathies	Negative for α0-thal in one or both parents							Negative for α0-thal	Normal	MCV>80 fL and/or Hb E trait with Hb E>25% and/or negative for a0-thal in one or both parents
1258	AF	Known	Necessary prenatal diagnosis	Hb E-β0-thal with couples of β0-thal carrier and Hb E carrier	Hb E-β0-thal with couples of β0-thal carrier and Hb E carrier			CD41/42				Hb E carrier	Unaffected carrier
1259	AF	Known	Necessary prenatal diagnosis	Hb E-β0-thal with couples of β0-thal carrier and Hb E carrier	Hb E-β0-thal with couples of β0-thal carrier and Hb E carrier			CD17				Hb E carrier	Unaffected carrier
1260	AF	Known	Necessary prenatal diagnosis	Hb Bart’s hydrops fetalis (homozygous α0-thal)	Hb Bart’s hydrops fetalis (homozygous α0-thal)	SEA/SEA						α0-thal trait	Unaffected carrier
1261	AF	Unknown	Unnecessary prenatal diagnosis	No risk for thal & hemoglobinopathies	Negative for α0-thal in one or both parents							Negative for α0-thal	Normal	MCV>80 fL and/or Hb E trait with Hb E>25% and/or negative for a0-thal in one or both parents
1262	AF	Known	Necessary prenatal diagnosis	Hb E-β0-thal with couples of β0-thal carrier and Hb E carrier	Hb E-β0-thal with couples of β0-thal carrier and Hb E carrier			IVSI-5				βA/βA	Normal
1263	AF	Known	Necessary prenatal diagnosis	Hb E-β0-thal with couples of β0-thal carrier and Hb E carrier	Hb E-β0-thal with couples of β0-thal carrier and Hb E carrier			CD17				Hb E carrier	Unaffected carrier
1264	AF	Unknown	Excluded	Excluded: PCR failure due to too small amounts of fetal specimens	Excluded: PCR failure due to too small amounts of fetal specimens							Fail	N/A
1265	AF	Known	Necessary prenatal diagnosis	Hb E-β0-thal with couples of β0-thal carrier and Hb E carrier	Hb E-β0-thal with couples of β0-thal carrier and Hb E carrier			CD41/42				β0-thal trait	Unaffected carrier
1266	AF	Known	Necessary prenatal diagnosis	β0-thal/β+-thal	β0-thal/β+-thal			CD17	NT-28			β0/β+	Affected
1267	AF	Unknown	Unnecessary prenatal diagnosis	No risk for thal & hemoglobinopathies	Negative for α0-thal in one or both parents							α0-thal trait	Unaffected carrier	MCV>80 fL and/or Hb E trait with Hb E>25% and/or negative for a0-thal in one or both parents
1268	AF	Known	Necessary prenatal diagnosis	Hb Bart’s hydrops fetalis (homozygous α0-thal)	Hb Bart’s hydrops fetalis (homozygous α0-thal)	SEA/SEA						α0-thal trait	Unaffected carrier
1269	AF	Known	Necessary prenatal diagnosis	Hb E-β0-thal with couples of β0-thal carrier and Hb E carrier	Hb E-β0-thal with couples of β0-thal carrier and Hb E carrier			CD17				βA/βA	Normal
1270	AF	Unknown	Unnecessary prenatal diagnosis	β+-thal diseases	Hb E-β+-thal			NT-28				Hb E carrier	Unaffected carrier
1271	AF	Known	Necessary prenatal diagnosis	Hb E-β0-thal with couples of β0-thal carrier and Hb E carrier	Hb E-β0-thal with couples of β0-thal carrier and Hb E carrier			3.4kb del				Hb E carrier	Unaffected carrier
1272	AF	Unknown	Data inadequate for fetal risk assessment	Data inadequate for fetal risk assessment	Requests for α0-thal							α0-thal trait	Unaffected carrier	No blood and/or DNA analysis of one or both parents
1273	AF	Known	Necessary prenatal diagnosis	Hb E-β0-thal with couples of β0-thal carrier and Hb E carrier	Hb E-β0-thal with couples of β0-thal carrier and Hb E carrier			CD41/42				β0/βE	Affected
1274	AF	Known	Necessary prenatal diagnosis	Hb E-β0-thal with couples of β0-thal carrier and Hb E carrier	Hb E-β0-thal with couples of β0-thal carrier and Hb E carrier			CD41/42				β0-thal trait	Unaffected carrier
1275	AF	Known	Necessary prenatal diagnosis	Hb Bart’s hydrops fetalis (homozygous α0-thal)	Hb Bart’s hydrops fetalis (homozygous α0-thal)	SEA/SEA						α0-thal trait	Unaffected carrier
1276	AF	Known	Necessary prenatal diagnosis	Hb E-β0-thal with couples of β0-thal carrier and Hb E carrier	Hb E-β0-thal with couples of β0-thal carrier and Hb E carrier			CD41/42				β0/βE	Affected
1277	AF	Unknown	Unnecessary prenatal diagnosis	No risk for thal & hemoglobinopathies	Negative for α0-thal in one or both parents							Negative for α0-thal	Normal	MCV>80 fL and/or Hb E trait with Hb E>25% and/or negative for a0-thal in one or both parents
1278	FB	Unknown	Unnecessary prenatal diagnosis	No risk for thal & hemoglobinopathies	Negative for α0-thal in one or both parents							Negative for α0-thal	Normal	MCV>80 fL and/or Hb E trait with Hb E>25% and/or negative for a0-thal in one or both parents
1279	AF	Unknown	Unnecessary prenatal diagnosis	No risk for thal & hemoglobinopathies	Negative for α0-thal in one or both parents							Negative for α0-thal	Normal	MCV>80 fL and/or Hb E trait with Hb E>25% and/or negative for a0-thal in one or both parents
1280	AF	Known	Necessary prenatal diagnosis	Hb E-β0-thal with couples of β0-thal carrier and Hb E carrier	Hb E-β0-thal with couples of β0-thal carrier and Hb E carrier			IVSI-1				β0-thal trait	Unaffected carrier
1281	AF	Known	Necessary prenatal diagnosis	Hb E-β0-thal with couples of β0-thal carrier and Hb E carrier	Hb E-β0-thal with couples of β0-thal carrier and Hb E carrier			CD41/42				β0/βE	Affected
1282	AF	Known	Necessary prenatal diagnosis	Hb Bart’s hydrops fetalis (homozygous α0-thal)	Hb Bart’s hydrops fetalis (homozygous α0-thal)	SEA/SEA						α0/α0	Affected
1283	AF	Known	Necessary prenatal diagnosis	Hb Bart’s hydrops fetalis (homozygous α0-thal)	Hb Bart’s hydrops fetalis (homozygous α0-thal)	SEA/SEA						α0-thal trait	Unaffected carrier
1284	AF	Known	Necessary prenatal diagnosis	Hb Bart’s hydrops fetalis (homozygous α0-thal)	Hb Bart’s hydrops fetalis (homozygous α0-thal)	SEA/SEA						α0-thal trait	Unaffected carrier
1285	FB	Known	Unnecessary prenatal diagnosis	Other α-thal diseases	Homozygous Hb Constant Spring							Hb ConSp/Hb ConSp	Affected
1286	AF	Unknown	Unnecessary prenatal diagnosis	No risk for thal & hemoglobinopathies	Negative for α0-thal in one or both parents							Negative for α0-thal	Normal	MCV>80 fL and/or Hb E trait with Hb E>25% and/or negative for a0-thal in one or both parents
1287	AF	Known	Necessary prenatal diagnosis	Hb Bart’s hydrops fetalis (homozygous α0-thal)	Hb Bart’s hydrops fetalis (homozygous α0-thal)	SEA/SEA						Negative for α0-thal	Normal
1288	AF	Known	Necessary prenatal diagnosis	Hb E-β0-thal with couples of β0-thal carrier and Hb E carrier	Hb E-β0-thal with couples of β0-thal carrier and Hb E carrier			CD41/42				β0/βE	Affected
1289	AF	Known	Necessary prenatal diagnosis	Hb Bart’s hydrops fetalis (homozygous α0-thal)	Hb Bart’s hydrops fetalis (homozygous α0-thal)	SEA/SEA						α0-thal trait	Unaffected carrier
1290	AF	Known	Necessary prenatal diagnosis	Hb E-β0-thal with couples of β0-thal carrier and Hb E carrier	Hb E-β0-thal with couples of β0-thal carrier and Hb E carrier			CD17				βA/βA	Normal
1291	AF	Unknown	Necessary prenatal diagnosis	Hb E-β0-thal with couples of β0-thal carrier and Hb E carrier	Hb E-β0-thal with couples of β0-thal carrier and Hb E carrier			CD17				β0/βE	Affected
1292	AF	Known	Necessary prenatal diagnosis	Hb Bart’s hydrops fetalis (homozygous α0-thal)	Hb Bart’s hydrops fetalis (homozygous α0-thal)	SEA/SEA						Negative for α0-thal	Normal
1293	AF	Known	Necessary prenatal diagnosis	Hb E-β0-thal with couples of β0-thal carrier and Hb E carrier	Hb E-β0-thal with couples of β0-thal carrier and Hb E carrier			CD41/42				βA/βA	Normal
1294	AF	Known	Necessary prenatal diagnosis	Hb E-β0-thal with couples of β0-thal carrier and homozygous Hb E	Hb E-β0-thal with couples of β0-thal carrier and homozygous Hb E			CD17				Hb E carrier	Unaffected carrier
1295	AF	Unknown	Data inadequate for fetal risk assessment	Data inadequate for fetal risk assessment	Requests for α0-thal							α0/α0	Affected	No blood and/or DNA analysis of one or both parents
1296	AF	Unknown	Data inadequate for fetal risk assessment	Data inadequate for fetal risk assessment	Requests for α0-thal							Negative for α0-thal	Normal	No blood and/or DNA analysis of one or both parents
1297	AF	Unknown	Unnecessary prenatal diagnosis	No risk for thal & hemoglobinopathies	Negative for α0-thal in one or both parents							Negative for α0-thal	Normal	MCV>80 fL and/or Hb E trait with Hb E>25% and/or negative for a0-thal in one or both parents
1298	AF	Unknown	Data inadequate for fetal risk assessment	Data inadequate for fetal risk assessment	Requests for α0-thal							Negative for α0-thal	Normal	No blood and/or DNA analysis of one or both parents
1299	AF	Unknown	Unnecessary prenatal diagnosis	No risk for thal & hemoglobinopathies	Negative for α0-thal in one or both parents							Negative for α0-thal	Normal	MCV>80 fL and/or Hb E trait with Hb E>25% and/or negative for a0-thal in one or both parents
1300	AF	Known	Necessary prenatal diagnosis	Hb Bart’s hydrops fetalis (homozygous α0-thal)	Hb Bart’s hydrops fetalis (homozygous α0-thal)	SEA/SEA						α0-thal trait	Unaffected carrier
1301	AF	Known	Necessary prenatal diagnosis	Hb E-β0-thal with couples of β0-thal carrier and Hb E carrier	Hb E-β0-thal with couples of β0-thal carrier and Hb E carrier			CD17				βA/βA	Normal
1302	AF	Unknown	Unnecessary prenatal diagnosis	No risk for thal & hemoglobinopathies	Negative for α0-thal in one or both parents							Negative for α0-thal	Normal	MCV>80 fL and/or Hb E trait with Hb E>25% and/or negative for a0-thal in one or both parents
1303	AF	Known	Necessary prenatal diagnosis	Hb E-β0-thal with couples of β0-thal carrier and Hb E carrier	Hb E-β0-thal with couples of β0-thal carrier and Hb E carrier			CD17				βA/βA	Normal
1304	AF	Unknown	Unnecessary prenatal diagnosis	No risk for thal & hemoglobinopathies	Negative for α0-thal in one or both parents							Negative for α0-thal	Normal	MCV>80 fL and/or Hb E trait with Hb E>25% and/or negative for a0-thal in one or both parents
1305	AF	Known	Necessary prenatal diagnosis	Hb E-β0-thal with couples of β0-thal carrier and Hb E carrier	Hb E-β0-thal with couples of β0-thal carrier and Hb E carrier			CD41/42				Hb E carrier	Unaffected carrier
1306	AF	Known	Necessary prenatal diagnosis	Hb E-β0-thal with couples of β0-thal carrier and Hb E carrier	Hb E-β0-thal with couples of β0-thal carrier and Hb E carrier			CD41/42				β0/βE	Affected
1307	FB	Known	Necessary prenatal diagnosis	Hb Bart’s hydrops fetalis (homozygous α0-thal)	Hb Bart’s hydrops fetalis (homozygous α0-thal)	SEA/SEA						α0/α0	Affected
1308	AF	Known	Necessary prenatal diagnosis	Hb Bart’s hydrops fetalis (homozygous α0-thal)	Hb Bart’s hydrops fetalis (homozygous α0-thal)	SEA/SEA						Negative for α0-thal	Normal
1309	AF	Known	Necessary prenatal diagnosis	Hb E-β0-thal with couples of β0-thal carrier and Hb E carrier	Hb E-β0-thal with couples of β0-thal carrier and Hb E carrier			CD26				Hb E carrier	Unaffected carrier
1310	AF	Unknown	Unnecessary prenatal diagnosis	No risk for thal & hemoglobinopathies	Negative for α0-thal in one or both parents							Negative for α0-thal	Normal	MCV>80 fL and/or Hb E trait with Hb E>25% and/or negative for a0-thal in one or both parents
1311	AF	Unknown	Data inadequate for fetal risk assessment	Data inadequate for fetal risk assessment	Requests with uncharacterized β-thal mutations			Unknown				βA/βA	Normal	No blood and/or DNA analysis of one or both parents
1312	FB	Known	Necessary prenatal diagnosis	Hb Bart’s hydrops fetalis (homozygous α0-thal)	Hb Bart’s hydrops fetalis (homozygous α0-thal)	SEA/SEA						α0/α0	Affected
1313	AF	Known	Necessary prenatal diagnosis	Hb Bart’s hydrops fetalis (homozygous α0-thal)	Hb Bart’s hydrops fetalis (homozygous α0-thal)	SEA/SEA						α0-thal trait	Unaffected carrier
1314	AF	Known	Necessary prenatal diagnosis	Hb Bart’s hydrops fetalis (homozygous α0-thal)	Hb Bart’s hydrops fetalis (homozygous α0-thal)	SEA/SEA						α0-thal trait	Unaffected carrier
1315	AF	Known	Necessary prenatal diagnosis	Hb E-β0-thal with couples of β0-thal carrier and homozygous Hb E	Hb E-β0-thal with couples of β0-thal carrier and homozygous Hb E			CD17				β0/βE	Affected
1316	AF	Unknown	Unnecessary prenatal diagnosis	No risk for thal & hemoglobinopathies	Negative for α0-thal in one or both parents							Negative for α0-thal	Normal	MCV>80 fL and/or Hb E trait with Hb E>25% and/or negative for a0-thal in one or both parents
1317	AF	Known	Necessary prenatal diagnosis	Hb Bart’s hydrops fetalis (homozygous α0-thal)	Hb Bart’s hydrops fetalis (homozygous α0-thal)	SEA/SEA						α0-thal trait	Unaffected carrier
1318	AF	Unknown	Data inadequate for fetal risk assessment	Data inadequate for fetal risk assessment	Requests for β-thal and Hb E							βA/βA	Normal	No blood and/or DNA analysis of one or both parents
1319	AF	Unknown	Unnecessary prenatal diagnosis	No risk for thal & hemoglobinopathies	Negative for α0-thal in one or both parents							Negative for α0-thal	Normal	MCV>80 fL and/or Hb E trait with Hb E>25% and/or negative for a0-thal in one or both parents
1320	AF	Known	Necessary prenatal diagnosis	Hb Bart’s hydrops fetalis (homozygous α0-thal)	Hb Bart’s hydrops fetalis (homozygous α0-thal)	SEA/SEA						α0-thal trait	Unaffected carrier
1321	AF	Known	Necessary prenatal diagnosis	Hb E-β0-thal with couples of β0-thal carrier and Hb E carrier	Hb E-β0-thal with couples of β0-thal carrier and Hb E carrier			IVSI-1				β0/βE	Affected
1322	AF	Known	Necessary prenatal diagnosis	Hb Bart’s hydrops fetalis (homozygous α0-thal)	Hb Bart’s hydrops fetalis (homozygous α0-thal)	SEA/SEA						α0-thal trait	Unaffected carrier
1323	AF	Known	Unnecessary prenatal diagnosis	Other α-thal diseases	Hb H disease	SEA	3.7kb deletion					α0-thal trait	Unaffected carrier
1324	AF	Unknown	Unnecessary prenatal diagnosis	No risk for thal & hemoglobinopathies	Negative for α0-thal in one or both parents							Negative for α0-thal	Normal	MCV>80 fL and/or Hb E trait with Hb E>25% and/or negative for a0-thal in one or both parents
1325	AF	Unknown	Unnecessary prenatal diagnosis	No risk for thal & hemoglobinopathies	Negative for α0-thal in one or both parents							Negative for α0-thal	Normal	MCV>80 fL and/or Hb E trait with Hb E>25% and/or negative for a0-thal in one or both parents
1326	AF	Known	Necessary prenatal diagnosis	Hb E-β0-thal with couples of β0-thal carrier and Hb E carrier	Hb E-β0-thal with couples of β0-thal carrier and Hb E carrier			CD17				Hb E carrier	Unaffected carrier
1327	AF	Known	Necessary prenatal diagnosis	Hb Bart’s hydrops fetalis (homozygous α0-thal)	Hb Bart’s hydrops fetalis (homozygous α0-thal)	SEA/SEA						α0/α0	Affected
1328	AF	Known	Necessary prenatal diagnosis	Hb Bart’s hydrops fetalis (homozygous α0-thal)	Hb Bart’s hydrops fetalis (homozygous α0-thal)	SEA/SEA						Negative for α0-thal	Normal
1329	AF	Known	Necessary prenatal diagnosis	Hb Bart’s hydrops fetalis (homozygous α0-thal)	Hb Bart’s hydrops fetalis (homozygous α0-thal)	SEA/SEA						α0-thal trait	Unaffected carrier
1330	AF	Unknown	Unnecessary prenatal diagnosis	β+-thal diseases	Hb E-β+-thal			NT-28				β+/E	Affected
1331	AF	Known	Necessary prenatal diagnosis	Hb Bart’s hydrops fetalis (homozygous α0-thal)	Hb Bart’s hydrops fetalis (homozygous α0-thal)	SEA/SEA						Negative for α0-thal	Normal
1332	AF	Known	Necessary prenatal diagnosis	Hb E-β0-thal with couples of β0-thal carrier and Hb E carrier	Hb E-β0-thal with couples of β0-thal carrier and Hb E carrier			CD17				βA/βA	Normal
1333	AF	Known	Necessary prenatal diagnosis	Hb E-β0-thal with couples of β0-thal carrier and homozygous Hb E	Hb E-β0-thal with couples of β0-thal carrier and homozygous Hb E			CD35				Hb E carrier	Unaffected carrier
1334	AF	Unknown	Necessary prenatal diagnosis	Hb E-β0-thal with couples of β0-thal carrier and Hb E carrier	Hb E-β0-thal with couples of β0-thal carrier and Hb E carrier			3.4kb del				Hb E carrier	Unaffected carrier
1335	AF	Known	Necessary prenatal diagnosis	Hb E-β0-thal with couples of β0-thal carrier and Hb E carrier	Hb E-β0-thal with couples of β0-thal carrier and Hb E carrier			CD41/42				β0/βE	Affected
1336	AF	Known	Necessary prenatal diagnosis	Hb E-β0-thal with couples of β0-thal carrier and Hb E carrier	Hb E-β0-thal with couples of β0-thal carrier and Hb E carrier			CD71/72				Hb E carrier	Unaffected carrier
1337	AF	Known	Necessary prenatal diagnosis	Hb E-β0-thal with couples of β0-thal carrier and Hb E carrier	Hb E-β0-thal with couples of β0-thal carrier and Hb E carrier			CD41/42				βA/βA	Normal
1338	AF	Unknown	Unnecessary prenatal diagnosis	No risk for thal & hemoglobinopathies	Negative for α0-thal in one or both parents							Negative for α0-thal	Normal	MCV>80 fL and/or Hb E trait with Hb E>25% and/or negative for a0-thal in one or both parents
1339	AF	Unknown	Data inadequate for fetal risk assessment	Data inadequate for fetal risk assessment	Requests for β-thal and Hb E							Hb E carrier	Unaffected carrier	No blood and/or DNA analysis of one or both parents
1340	AF	Unknown	Unnecessary prenatal diagnosis	No risk for thal & hemoglobinopathies	Negative for α0-thal in one or both parents							Negative for α0-thal	Normal	MCV>80 fL and/or Hb E trait with Hb E>25% and/or negative for a0-thal in one or both parents
1341	FB	Unknown	Unnecessary prenatal diagnosis	No risk for thal & hemoglobinopathies	Negative for α0-thal in one or both parents							Negative for α0-thal	Normal	MCV>80 fL and/or Hb E trait with Hb E>25% and/or negative for a0-thal in one or both parents
1342	AF	Known	Necessary prenatal diagnosis	Hb Bart’s hydrops fetalis (homozygous α0-thal)	Hb Bart’s hydrops fetalis (homozygous α0-thal)	SEA/SEA						α0-thal trait	Unaffected carrier
1343	AF	Unknown	Necessary prenatal diagnosis	Hb Bart’s hydrops fetalis (homozygous α0-thal)	Hb Bart’s hydrops fetalis (homozygous α0-thal)	SEA/SEA						α0-thal trait	Unaffected carrier
1344	AF	Known	Necessary prenatal diagnosis	Hb E-β0-thal with couples of β0-thal carrier and Hb E carrier	Hb E-β0-thal with couples of β0-thal carrier and Hb E carrier			CD71/72				β0-thal trait	Unaffected carrier
1345	AF	Unknown	Unnecessary prenatal diagnosis	No risk for thal & hemoglobinopathies	Negative for α0-thal in one or both parents							α0-thal trait	Unaffected carrier	MCV>80 fL and/or Hb E trait with Hb E>25% and/or negative for a0-thal in one or both parents
1346	AF	Known	Necessary prenatal diagnosis	Hb E-β0-thal with couples of β0-thal carrier and Hb E carrier	Hb E-β0-thal with couples of β0-thal carrier and Hb E carrier			CD41/42				β0/βE	Affected
1347	AF	Known	Necessary prenatal diagnosis	Hb Bart’s hydrops fetalis (homozygous α0-thal)	Hb Bart’s hydrops fetalis (homozygous α0-thal)	SEA/SEA						α0-thal trait	Unaffected carrier
1348	FB	Known	Necessary prenatal diagnosis	Hb E-β0-thal with couples of β0-thal carrier and homozygous Hb E	Hb E-β0-thal with couples of β0-thal carrier and homozygous Hb E			CD17				Hb E carrier	Unaffected carrier
1349	AF	Known	Necessary prenatal diagnosis	Hb E-β0-thal with couples of β0-thal carrier and homozygous Hb E	Hb E-β0-thal with couples of β0-thal carrier and homozygous Hb E			CD41/42				β0/βE	Affected
1350	AF	Known	Necessary prenatal diagnosis	Hb Bart’s hydrops fetalis (homozygous α0-thal)	Hb Bart’s hydrops fetalis (homozygous α0-thal)	SEA/SEA						α0/α0	Affected
1351	AF	Known	Necessary prenatal diagnosis	Hb E-β0-thal with couples of β0-thal carrier and Hb E carrier	Hb E-β0-thal with couples of β0-thal carrier and Hb E carrier			CD41/42				Hb E carrier	Unaffected carrier
1352	AF	Known	Necessary prenatal diagnosis	Hb Bart’s hydrops fetalis (homozygous α0-thal)	Hb Bart’s hydrops fetalis (homozygous α0-thal)	SEA/SEA						α0-thal trait	Unaffected carrier
1353	AF	Known	Necessary prenatal diagnosis	Hb Bart’s hydrops fetalis (homozygous α0-thal)	Hb Bart’s hydrops fetalis (homozygous α0-thal)	SEA/SEA						α0-thal trait	Unaffected carrier
1354	AF	Unknown	Data inadequate for fetal risk assessment	Data inadequate for fetal risk assessment	Requests for α0-thal							Negative for α0-thal	Normal	No blood and/or DNA analysis of one or both parents
1355	AF	Unknown	Necessary prenatal diagnosis	Hb E-β0-thal with couples of β0-thal carrier and Hb E carrier	Hb E-β0-thal with couples of β0-thal carrier and Hb E carrier			CD41/42				β0/βE	Affected
1356	AF	Known	Necessary prenatal diagnosis	Hb E-β0-thal with couples of β0-thal carrier and Hb E carrier	Hb E-β0-thal with couples of β0-thal carrier and Hb E carrier			CD41/42				β0/βE	Affected
1357	AF	Known	Necessary prenatal diagnosis	Hb Bart’s hydrops fetalis (homozygous α0-thal)	Hb Bart’s hydrops fetalis (homozygous α0-thal)	SEA/SEA						α0/α0	Affected
1358	AF	Unknown	Data inadequate for fetal risk assessment	Data inadequate for fetal risk assessment	Requests for α0-thal							α0-thal trait	Unaffected carrier	No blood and/or DNA analysis of one or both parents
1359	AF	Known	Necessary prenatal diagnosis	Hb E-β0-thal with couples of β0-thal carrier and Hb E carrier	Hb E-β0-thal with couples of β0-thal carrier and Hb E carrier			CD41/42				β0/βE	Affected
1360	AF	Known	Necessary prenatal diagnosis	Hb E-β0-thal with couples of β0-thal carrier and Hb E carrier	Hb E-β0-thal with couples of β0-thal carrier and Hb E carrier			CD41/42				Hb E carrier	Unaffected carrier
1361	AF	Known	Necessary prenatal diagnosis	Hb Bart’s hydrops fetalis (homozygous α0-thal)	Hb Bart’s hydrops fetalis (homozygous α0-thal)	SEA/SEA						α0-thal trait	Unaffected carrier
1362	AF	Known	Necessary prenatal diagnosis	Hb Bart’s hydrops fetalis (homozygous α0-thal)	Hb Bart’s hydrops fetalis (homozygous α0-thal)	SEA/SEA						α0-thal trait	Unaffected carrier
1363	AF	Known	Necessary prenatal diagnosis	Hb Bart’s hydrops fetalis (homozygous α0-thal)	Hb Bart’s hydrops fetalis (homozygous α0-thal)	SEA/SEA						α0-thal trait	Unaffected carrier
1364	AF	Unknown	Unnecessary prenatal diagnosis	No risk for thal & hemoglobinopathies	Negative for α0-thal in one or both parents							Negative for α0-thal	Normal	MCV>80 fL and/or Hb E trait with Hb E>25% and/or negative for a0-thal in one or both parents
1365	AF	Unknown	Unnecessary prenatal diagnosis	No risk for thal & hemoglobinopathies	Negative for α0-thal in one or both parents							α0-thal trait	Unaffected carrier	MCV>80 fL and/or Hb E trait with Hb E>25% and/or negative for a0-thal in one or both parents
1366	AF	Known	Necessary prenatal diagnosis	Hb E-β0-thal with couples of β0-thal carrier and Hb E carrier	Hb E-β0-thal with couples of β0-thal carrier and Hb E carrier			3.4kb del				βA/βA	Normal
1367	AF	Known	Necessary prenatal diagnosis	Hb Bart’s hydrops fetalis (homozygous α0-thal)	Hb Bart’s hydrops fetalis (homozygous α0-thal)	SEA/SEA						α0/α0	Affected
1368	AF	Known	Necessary prenatal diagnosis	Hb Bart’s hydrops fetalis (homozygous α0-thal)	Hb Bart’s hydrops fetalis (homozygous α0-thal)	SEA/THAI						α0-thal trait	Unaffected carrier
1369	AF	Known	Necessary prenatal diagnosis	Hb Bart’s hydrops fetalis (homozygous α0-thal)	Hb Bart’s hydrops fetalis (homozygous α0-thal)	SEA/SEA						α0/α0	Affected
1370	AF	Known	Necessary prenatal diagnosis	Hb Bart’s hydrops fetalis (homozygous α0-thal)	Hb Bart’s hydrops fetalis (homozygous α0-thal)	SEA/SEA						α0-thal trait	Unaffected carrier
1371	AF	Known	Necessary prenatal diagnosis	Hb E-β0-thal with couples of β0-thal carrier and Hb E carrier	Hb E-β0-thal with couples of β0-thal carrier and Hb E carrier			CD17				βA/βA	Normal
1372	AF	Unknown	Unnecessary prenatal diagnosis	Other α-thal diseases	Homozygous Hb Constant Spring							Hb ConSp/Hb ConSp	Affected
1373	AF	Unknown	Unnecessary prenatal diagnosis	No risk for thal & hemoglobinopathies	Negative for α0-thal in one or both parents							Negative for α0-thal	Normal	MCV>80 fL and/or Hb E trait with Hb E>25% and/or negative for a0-thal in one or both parents
1374	AF	Known	Necessary prenatal diagnosis	Hb Bart’s hydrops fetalis (homozygous α0-thal)	Hb Bart’s hydrops fetalis (homozygous α0-thal)	SEA/SEA						Negative for α0-thal	Normal
1375	AF	Known	Necessary prenatal diagnosis	Hb E-β0-thal with couples of β0-thal carrier and Hb E carrier	Hb E-β0-thal with couples of β0-thal carrier and Hb E carrier			CD17				Hb E carrier	Unaffected carrier
1376	AF	Known	Necessary prenatal diagnosis	Hb Bart’s hydrops fetalis (homozygous α0-thal)	Hb Bart’s hydrops fetalis (homozygous α0-thal)	SEA/SEA						Negative for α0-thal	Normal
1377	AF	Known	Necessary prenatal diagnosis	Hb E-β0-thal with couples of β0-thal carrier and Hb E carrier	Hb E-β0-thal with couples of β0-thal carrier and Hb E carrier			CD41/42				Hb E carrier	Unaffected carrier
1378	AF	Known	Necessary prenatal diagnosis	Hb E-β0-thal with couples of β0-thal carrier and homozygous Hb E	Hb E-β0-thal with couples of β0-thal carrier and homozygous Hb E			IVSI-1				β0/βE	Affected
1379	AF	Unknown	Data inadequate for fetal risk assessment	Data inadequate for fetal risk assessment	Requests for β-thal and Hb E							Hb E carrier	Unaffected carrier	No blood and/or DNA analysis of one or both parents
1380	AF	Unknown	Necessary prenatal diagnosis	Hb Bart’s hydrops fetalis (homozygous α0-thal)	Hb Bart’s hydrops fetalis (homozygous α0-thal)	SEA/SEA						α0-thal trait	Unaffected carrier
1381	AF	Known	Necessary prenatal diagnosis	Hb E-β0-thal with couples of β0-thal carrier and Hb E carrier	Hb E-β0-thal with couples of β0-thal carrier and Hb E carrier			CD41/42				β0/βE	Affected
1382	AF	Known	Necessary prenatal diagnosis	Hb Bart’s hydrops fetalis (homozygous α0-thal)	Hb Bart’s hydrops fetalis (homozygous α0-thal)	SEA/SEA						α0/α0	Affected
1383	AF	Unknown	Unnecessary prenatal diagnosis	No risk for thal & hemoglobinopathies	Negative for α0-thal in one or both parents							Negative for α0-thal	Normal	MCV>80 fL and/or Hb E trait with Hb E>25% and/or negative for a0-thal in one or both parents
1384	AF	Known	Unnecessary prenatal diagnosis	β+-thal diseases	Hb E-β+-thal			Hb Malay				βA/βA	Normal
1385	AF	Unknown	Data inadequate for fetal risk assessment	Data inadequate for fetal risk assessment	Requests for α0-thal							α0-thal trait	Unaffected carrier	No blood and/or DNA analysis of one or both parents
1386	AF	Known	Necessary prenatal diagnosis	Hb E-β0-thal with couples of β0-thal carrier and Hb E carrier	Hb E-β0-thal with couples of β0-thal carrier and Hb E carrier			3.4kb del				Hb E carrier	Unaffected carrier
1387	AF	Known	Necessary prenatal diagnosis	Hb Bart’s hydrops fetalis (homozygous α0-thal)	Hb Bart’s hydrops fetalis (homozygous α0-thal)	SEA/SEA						Negative for α0-thal	Normal
1388	AF	Unknown	Data inadequate for fetal risk assessment	Data inadequate for fetal risk assessment	Requests for β-thal and Hb E							Hb E carrier	Unaffected carrier	No blood and/or DNA analysis of one or both parents
1389	AF	Known	Necessary prenatal diagnosis	Hb Bart’s hydrops fetalis (homozygous α0-thal)	Hb Bart’s hydrops fetalis (homozygous α0-thal)	SEA/SEA						Negative for α0-thal	Normal
1390	AF	Known	Necessary prenatal diagnosis	Hb E-β0-thal with couples of β0-thal carrier and Hb E carrier	Hb E-β0-thal with couples of β0-thal carrier and Hb E carrier			CD17				β0-thal trait	Unaffected carrier
1391	AF	Known	Necessary prenatal diagnosis	Hb E-β0-thal with couples of β0-thal carrier and homozygous Hb E	Hb E-β0-thal with couples of β0-thal carrier and homozygous Hb E			IVSI-1				β0/βE	Affected
1392	AF	Unknown	Data inadequate for fetal risk assessment	Data inadequate for fetal risk assessment	Requests for β-thal and Hb E							Hb E carrier	Unaffected carrier	No blood and/or DNA analysis of one or both parents
1393	AF	Unknown	Necessary prenatal diagnosis	Hb Bart’s hydrops fetalis (homozygous α0-thal)	Hb Bart’s hydrops fetalis (homozygous α0-thal)	SEA/SEA						α0-thal trait	Unaffected carrier
1394	AF	Unknown	Data inadequate for fetal risk assessment	Data inadequate for fetal risk assessment	Requests for β-thal and Hb E							β0/βE	Affected	No blood and/or DNA analysis of one or both parents
1395	AF	Known	Necessary prenatal diagnosis	Hb E-β0-thal with couples of β0-thal carrier and Hb E carrier	Hb E-β0-thal with couples of β0-thal carrier and Hb E carrier			CD41/42				β0-thal trait	Unaffected carrier
1396	AF	Known	Necessary prenatal diagnosis	Hb Bart’s hydrops fetalis (homozygous α0-thal)	Hb Bart’s hydrops fetalis (homozygous α0-thal)	SEA/SEA						α0-thal trait	Unaffected carrier
1397	AF	Known	Necessary prenatal diagnosis	Hb Bart’s hydrops fetalis (homozygous α0-thal)	Hb Bart’s hydrops fetalis (homozygous α0-thal)	SEA/SEA						α0/α0	Affected
1398	AF	Known	Necessary prenatal diagnosis	Hb Bart’s hydrops fetalis (homozygous α0-thal)	Hb Bart’s hydrops fetalis (homozygous α0-thal)	SEA/SEA						α0-thal trait	Unaffected carrier
1399	AF	Unknown	Unnecessary prenatal diagnosis	No risk for thal & hemoglobinopathies	Negative for α0-thal in one or both parents							Negative for α0-thal	Normal	MCV>80 fL and/or Hb E trait with Hb E>25% and/or negative for a0-thal in one or both parents
1400	AF	Known	Necessary prenatal diagnosis	Hb E-β0-thal with couples of β0-thal carrier and Hb E carrier	Hb E-β0-thal with couples of β0-thal carrier and Hb E carrier			CD17				β0-thal trait	Unaffected carrier
1401	AF	Unknown	Unnecessary prenatal diagnosis	No risk for thal & hemoglobinopathies	Negative for α0-thal in one or both parents							Negative for α0-thal	Normal	MCV>80 fL and/or Hb E trait with Hb E>25% and/or negative for a0-thal in one or both parents
1402	AF	Known	Necessary prenatal diagnosis	Hb Bart’s hydrops fetalis (homozygous α0-thal)	Hb Bart’s hydrops fetalis (homozygous α0-thal)	SEA/SEA						α0/α0	Affected
1403	AF	Known	Necessary prenatal diagnosis	Hb E-β0-thal with couples of β0-thal carrier and Hb E carrier	Hb E-β0-thal with couples of β0-thal carrier and Hb E carrier			CD17				βA/βA	Normal
1404	AF	Known	Unnecessary prenatal diagnosis	High Hb F determinants	Hb E-δβ0-thal					δβ0-thal		δβ0/E	Affected
1405	AF	Unknown	Necessary prenatal diagnosis	Hb E-β0-thal with couples of β0-thal carrier and Hb E carrier	Hb E-β0-thal with couples of β0-thal carrier and Hb E carrier			CD41/42				βA/βA	Normal
1406	AF	Known	Necessary prenatal diagnosis	Hb E-β0-thal with couples of β0-thal carrier and Hb E carrier	Hb E-β0-thal with couples of β0-thal carrier and Hb E carrier			CD17				βA/βA	Normal
1407	AF	Known	Necessary prenatal diagnosis	Hb E-β0-thal with couples of β0-thal carrier and Hb E carrier	Hb E-β0-thal with couples of β0-thal carrier and Hb E carrier			CD41/42				β0/βE	Affected
1408	AF	Known	Necessary prenatal diagnosis	Hb E-β0-thal with couples of β0-thal carrier and Hb E carrier	Hb E-β0-thal with couples of β0-thal carrier and Hb E carrier			CD17				Hb E carrier	Unaffected carrier
1409	AF	Known	Necessary prenatal diagnosis	Hb E-β0-thal with couples of β0-thal carrier and Hb E carrier	Hb E-β0-thal with couples of β0-thal carrier and Hb E carrier			CD41/42				βA/βA	Normal
1410	AF	Known	Necessary prenatal diagnosis	Hb Bart’s hydrops fetalis (homozygous α0-thal)	Hb Bart’s hydrops fetalis (homozygous α0-thal)	SEA/SEA						Negative for α0-thal	Normal
1411	AF	Unknown	Unnecessary prenatal diagnosis	β+-thal diseases	Hb E-β+-thal			Hb Malay				β+-thal trait	Unaffected carrier
1412	AF	Known	Necessary prenatal diagnosis	Hb Bart’s hydrops fetalis (homozygous α0-thal)	Hb Bart’s hydrops fetalis (homozygous α0-thal)	SEA/SEA						α0/α0	Affected
1413	AF	Unknown	Unnecessary prenatal diagnosis	No risk for thal & hemoglobinopathies	Negative for α0-thal in one or both parents							Negative for α0-thal	Normal	MCV>80 fL and/or Hb E trait with Hb E>25% and/or negative for a0-thal in one or both parents
1414	AF	Known	Unnecessary prenatal diagnosis	High Hb F determinants	Hb E-δβ0-thal					δβ0-thal		δβ0/E	Affected
1415	AF	Known	Necessary prenatal diagnosis	Hb Bart’s hydrops fetalis (homozygous α0-thal)	Hb Bart’s hydrops fetalis (homozygous α0-thal)	SEA/SEA						Negative for α0-thal	Normal
1416	AF	Unknown	Unnecessary prenatal diagnosis	No risk for thal & hemoglobinopathies	Negative for α0-thal in one or both parents							Negative for α0-thal	Normal	MCV>80 fL and/or Hb E trait with Hb E>25% and/or negative for a0-thal in one or both parents
1417	AF	Known	Unnecessary prenatal diagnosis	β+-thal diseases	Hb E-β+-thal			NT-28				Hb E carrier	Unaffected carrier
1418	AF	Known	Necessary prenatal diagnosis	Hb E-β0-thal with couples of β0-thal carrier and Hb E carrier	Hb E-β0-thal with couples of β0-thal carrier and Hb E carrier			CD27				β0-thal trait	Unaffected carrier
1419	AF	Unknown	Necessary prenatal diagnosis	Homozygous β0-thal	Homozygous β0-thal			IVSII-654	CD41/42			β0/β0	Affected
1420	AF	Known	Necessary prenatal diagnosis	Hb E-β0-thal with couples of β0-thal carrier and Hb E carrier	Hb E-β0-thal with couples of β0-thal carrier and Hb E carrier			CD41/42				β0/βE	Affected
1421	AF	Known	Necessary prenatal diagnosis	Hb E-β0-thal with couples of β0-thal carrier and Hb E carrier	Hb E-β0-thal with couples of β0-thal carrier and Hb E carrier			CD71/72				Hb E carrier	Unaffected carrier
1422	AF	Unknown	Unnecessary prenatal diagnosis	β+-thal diseases	Hb E-β+-thal			Hb Malay				Hb E carrier	Unaffected carrier
1423	AF	Known	Necessary prenatal diagnosis	Hb Bart’s hydrops fetalis (homozygous α0-thal)	Hb Bart’s hydrops fetalis (homozygous α0-thal)	SEA/SEA						α0-thal trait	Unaffected carrier
1424	AF	Known	Necessary prenatal diagnosis	Hb E-β0-thal with couples of β0-thal carrier and Hb E carrier	Hb E-β0-thal with couples of β0-thal carrier and Hb E carrier			CD17				Hb E carrier	Unaffected carrier
1425	AF	Known	Necessary prenatal diagnosis	Hb E-β0-thal with couples of β0-thal carrier and Hb E carrier	Hb E-β0-thal with couples of β0-thal carrier and Hb E carrier			CD17				β0/βE	Affected
1426	AF	Known	Necessary prenatal diagnosis	Hb Bart’s hydrops fetalis (homozygous α0-thal)	Hb Bart’s hydrops fetalis (homozygous α0-thal)	SEA/SEA						α0-thal trait	Unaffected carrier
1427	AF	Known	Necessary prenatal diagnosis	Hb Bart’s hydrops fetalis (homozygous α0-thal)	Hb Bart’s hydrops fetalis (homozygous α0-thal)	SEA/SEA						α0/α0	Affected
1428	AF	Unknown	Unnecessary prenatal diagnosis	No risk for thal & hemoglobinopathies	Negative for α0-thal in one or both parents							Negative for α0-thal	Normal	MCV>80 fL and/or Hb E trait with Hb E>25% and/or negative for a0-thal in one or both parents
1429	AF	Known	Necessary prenatal diagnosis	Hb Bart’s hydrops fetalis (homozygous α0-thal)	Hb Bart’s hydrops fetalis (homozygous α0-thal)	SEA/SEA						α0/α0	Affected
1430	AF	Known	Necessary prenatal diagnosis	Hb Bart’s hydrops fetalis (homozygous α0-thal)	Hb Bart’s hydrops fetalis (homozygous α0-thal)	SEA/SEA						Negative for α0-thal	Normal
1431	AF	Known	Necessary prenatal diagnosis	Hb E-β0-thal with couples of β0-thal carrier and Hb E carrier	Hb E-β0-thal with couples of β0-thal carrier and Hb E carrier			CD17				β0-thal trait	Unaffected carrier
1432	AF	Known	Necessary prenatal diagnosis	Hb E-β0-thal with couples of β0-thal carrier and Hb E carrier	Hb E-β0-thal with couples of β0-thal carrier and Hb E carrier			CD41/42				βA/βA	Normal
1433	AF	Known	Necessary prenatal diagnosis	Hb E-β0-thal with couples of β0-thal carrier and Hb E carrier	Hb E-β0-thal with couples of β0-thal carrier and Hb E carrier			CD17				β0/βE	Affected
1434	FB	Unknown	Data inadequate for fetal risk assessment	Data inadequate for fetal risk assessment	Requests for α0-thal							α0-thal trait	Unaffected carrier	No blood and/or DNA analysis of one or both parents
1435	AF	Known	Necessary prenatal diagnosis	Hb E-β0-thal with couples of β0-thal carrier and Hb E carrier	Hb E-β0-thal with couples of β0-thal carrier and Hb E carrier			CD17				βA/βA	Normal
1436	AF	Known	Necessary prenatal diagnosis	Hb Bart’s hydrops fetalis (homozygous α0-thal)	Hb Bart’s hydrops fetalis (homozygous α0-thal)	SEA/SEA						α0-thal trait	Unaffected carrier
1437	AF	Known	Necessary prenatal diagnosis	Hb Bart’s hydrops fetalis (homozygous α0-thal)	Hb Bart’s hydrops fetalis (homozygous α0-thal)	SEA/SEA						Negative for α0-thal	Normal
1438	AF	Known	Necessary prenatal diagnosis	Hb E-β0-thal with couples of β0-thal carrier and Hb E carrier	Hb E-β0-thal with couples of β0-thal carrier and Hb E carrier			CD41/42				β0/βE	Affected
1439	AF	Known	Necessary prenatal diagnosis	Hb Bart’s hydrops fetalis (homozygous α0-thal)	Hb Bart’s hydrops fetalis (homozygous α0-thal)	SEA/SEA						α0/α0	Affected
1440	AF	Unknown	Necessary prenatal diagnosis	β0-thal/β+-thal	β0-thal/β+-thal			CD71/72	NT-87			β0/β+	Affected
1441	AF	Unknown	Data inadequate for fetal risk assessment	Data inadequate for fetal risk assessment	Requests for α0-thal							α0-thal trait	Unaffected carrier	No blood and/or DNA analysis of one or both parents
1442	AF	Unknown	Data inadequate for fetal risk assessment	Data inadequate for fetal risk assessment	Requests for α0-thal							Negative for α0-thal	Normal	No blood and/or DNA analysis of one or both parents
1443	AF	Known	Unnecessary prenatal diagnosis	No risk for thal & hemoglobinopathies	Invalid result							Hb E carrier	Unaffected carrier	Invalid Hb typing after repeated by DNA analysis (beta CD41/42 change to beta NT-31)
1444	AF	Known	Necessary prenatal diagnosis	Hb Bart’s hydrops fetalis (homozygous α0-thal)	Hb Bart’s hydrops fetalis (homozygous α0-thal)	SEA/SEA						Negative for α0-thal	Normal
1445	AF	Unknown	Unnecessary prenatal diagnosis	β+-thal diseases	Hb E-β+-thal			NT-28				βA/βA	Normal
1446	AF	Unknown	Data inadequate for fetal risk assessment	Data inadequate for fetal risk assessment	Requests for α0-thal							α0/α0	Affected	No blood and/or DNA analysis of one or both parents
1447	AF	Known	Necessary prenatal diagnosis	Hb Bart’s hydrops fetalis (homozygous α0-thal)	Hb Bart’s hydrops fetalis (homozygous α0-thal)	SEA/SEA						α0/α0	Affected
1448	AF	Known	Necessary prenatal diagnosis	Hb E-β0-thal with couples of β0-thal carrier and Hb E carrier	Hb E-β0-thal with couples of β0-thal carrier and Hb E carrier			CD41/42				β0/βE	Affected
1449	AF	Known	Necessary prenatal diagnosis	Hb E-β0-thal with couples of β0-thal carrier and Hb E carrier	Hb E-β0-thal with couples of β0-thal carrier and Hb E carrier			CD71/72				βA/βA	Normal
1450	AF	Known	Necessary prenatal diagnosis	Hb Bart’s hydrops fetalis (homozygous α0-thal)	Hb Bart’s hydrops fetalis (homozygous α0-thal)	SEA/SEA						Negative for α0-thal	Normal
1451	AF	Known	Necessary prenatal diagnosis	Hb Bart’s hydrops fetalis (homozygous α0-thal)	Hb Bart’s hydrops fetalis (homozygous α0-thal)	SEA/SEA						α0-thal trait	Unaffected carrier
1452	AF	Unknown	Data inadequate for fetal risk assessment	Data inadequate for fetal risk assessment	Requests for α0-thal							Negative for α0-thal	Normal	No blood and/or DNA analysis of one or both parents
1453	AF	Known	Necessary prenatal diagnosis	Hb Bart’s hydrops fetalis (homozygous α0-thal)	Hb Bart’s hydrops fetalis (homozygous α0-thal)	SEA/SEA						α0/α0	Affected
1454	AF	Known	Necessary prenatal diagnosis	Hb Bart’s hydrops fetalis (homozygous α0-thal)	Hb Bart’s hydrops fetalis (homozygous α0-thal)	SEA/SEA						α0-thal trait	Unaffected carrier
1455	AF	Known	Necessary prenatal diagnosis	Hb E-β0-thal with couples of β0-thal carrier and Hb E carrier	Hb E-β0-thal with couples of β0-thal carrier and Hb E carrier			CD41/42				β0/βE	Affected
1456	AF	Unknown	Data inadequate for fetal risk assessment	Data inadequate for fetal risk assessment	Requests for α0-thal							Negative for α0-thal	Normal	No blood and/or DNA analysis of one or both parents
1457	AF	Unknown	Unnecessary prenatal diagnosis	No risk for thal & hemoglobinopathies	Negative for α0-thal in one or both parents							Negative for α0-thal	Normal	MCV>80 fL and/or Hb E trait with Hb E>25% and/or negative for a0-thal in one or both parents
1458	AF	Known	Necessary prenatal diagnosis	Hb E-β0-thal with couples of β0-thal carrier and Hb E carrier	Hb E-β0-thal with couples of β0-thal carrier and Hb E carrier			CD17				β0/βE	Affected
1459	AF	Known	Necessary prenatal diagnosis	Hb E-β0-thal with couples of β0-thal carrier and Hb E carrier	Hb E-β0-thal with couples of β0-thal carrier and Hb E carrier			CD17				β0-thal trait	Unaffected carrier
1460	AF	Known	Necessary prenatal diagnosis	Hb Bart’s hydrops fetalis (homozygous α0-thal)	Hb Bart’s hydrops fetalis (homozygous α0-thal)	SEA/SEA						α0/α0	Affected
1461	AF	Unknown	Unnecessary prenatal diagnosis	No risk for thal & hemoglobinopathies	Negative for α0-thal in one or both parents							Negative for α0-thal	Normal	MCV>80 fL and/or Hb E trait with Hb E>25% and/or negative for a0-thal in one or both parents
1462	FB	Unknown	Unnecessary prenatal diagnosis	Other α-thal diseases	Homozygous Hb Constant Spring							Hb ConSp/Hb ConSp	Affected
1463	AF	Unknown	Data inadequate for fetal risk assessment	Data inadequate for fetal risk assessment	Requests for α0-thal							Negative for α0-thal	Normal	No blood and/or DNA analysis of one or both parents
1464	AF	Unknown	Data inadequate for fetal risk assessment	Data inadequate for fetal risk assessment	Requests for β-thal and Hb E							Hb E carrier	Unaffected carrier	No blood and/or DNA analysis of one or both parents
1465	AF	Known	Necessary prenatal diagnosis	Hb Bart’s hydrops fetalis (homozygous α0-thal)	Hb Bart’s hydrops fetalis (homozygous α0-thal)	SEA/SEA						Negative for α0-thal	Normal
1466	AF	Known	Necessary prenatal diagnosis	Hb Bart’s hydrops fetalis (homozygous α0-thal)	Hb Bart’s hydrops fetalis (homozygous α0-thal)	SEA/SEA						Negative for α0-thal	Normal
1467	AF	Known	Necessary prenatal diagnosis	Hb Bart’s hydrops fetalis (homozygous α0-thal)	Hb Bart’s hydrops fetalis (homozygous α0-thal)	SEA/SEA						Negative for α0-thal	Normal
1468	AF	Known	Necessary prenatal diagnosis	Hb E-β0-thal with couples of β0-thal carrier and Hb E carrier	Hb E-β0-thal with couples of β0-thal carrier and Hb E carrier			CD41/42				Hb E carrier	Unaffected carrier
1469	AF	Known	Necessary prenatal diagnosis	Hb E-β0-thal with couples of β0-thal carrier and Hb E carrier	Hb E-β0-thal with couples of β0-thal carrier and Hb E carrier			CD17				β0-thal trait	Unaffected carrier
1470	AF	Unknown	Data inadequate for fetal risk assessment	Data inadequate for fetal risk assessment	Requests for α0-thal							Negative for α0-thal	Normal	No blood and/or DNA analysis of one or both parents
1471	AF	Unknown	Data inadequate for fetal risk assessment	Data inadequate for fetal risk assessment	Requests for α0-thal							Negative for α0-thal	Normal	No blood and/or DNA analysis of one or both parents
1472	AF	Known	Necessary prenatal diagnosis	Hb Bart’s hydrops fetalis (homozygous α0-thal)	Hb Bart’s hydrops fetalis (homozygous α0-thal)	SEA/SEA						α0-thal trait	Unaffected carrier
1473	AF	Known	Necessary prenatal diagnosis	Hb E-β0-thal with couples of β0-thal carrier and Hb E carrier	Hb E-β0-thal with couples of β0-thal carrier and Hb E carrier			CD17				β0-thal trait	Unaffected carrier
1474	AF	Known	Necessary prenatal diagnosis	Hb E-β0-thal with couples of β0-thal carrier and Hb E carrier	Hb E-β0-thal with couples of β0-thal carrier and Hb E carrier			CD41/42				βA/βA	Normal
1475	AF	Unknown	Necessary prenatal diagnosis	Hb Bart’s hydrops fetalis (homozygous α0-thal)	Hb Bart’s hydrops fetalis (homozygous α0-thal)	SEA/SEA						α0/α0	Affected
1476	AF	Known	Necessary prenatal diagnosis	Hb Bart’s hydrops fetalis (homozygous α0-thal)	Hb Bart’s hydrops fetalis (homozygous α0-thal)	SEA/SEA						α0-thal trait	Unaffected carrier
1477	AF	Known	Necessary prenatal diagnosis	Hb Bart’s hydrops fetalis (homozygous α0-thal)	Hb Bart’s hydrops fetalis (homozygous α0-thal)	SEA/SEA						α0/α0	Affected
1478	AF	Known	Necessary prenatal diagnosis	Hb Bart’s hydrops fetalis (homozygous α0-thal)	Hb Bart’s hydrops fetalis (homozygous α0-thal)	SEA/SEA						Negative for α0-thal	Normal
1479	AF	Unknown	Unnecessary prenatal diagnosis	No risk for thal & hemoglobinopathies	Negative for α0-thal in one or both parents							Negative for α0-thal	Normal	MCV>80 fL and/or Hb E trait with Hb E>25% and/or negative for a0-thal in one or both parents
1480	AF	Known	Necessary prenatal diagnosis	Hb E-β0-thal with couples of β0-thal carrier and Hb E carrier	Hb E-β0-thal with couples of β0-thal carrier and Hb E carrier			CD41/42				β0/βE	Affected
1481	AF	Unknown	Unnecessary prenatal diagnosis	No risk for thal & hemoglobinopathies	Negative for α0-thal in one or both parents							Negative for α0-thal	Normal	MCV>80 fL and/or Hb E trait with Hb E>25% and/or negative for a0-thal in one or both parents
1482	AF	Unknown	Data inadequate for fetal risk assessment	Data inadequate for fetal risk assessment	Requests for α0-thal							Negative for α0-thal	Normal	No blood and/or DNA analysis of one or both parents
1483	AF	Unknown	Unnecessary prenatal diagnosis	No risk for thal & hemoglobinopathies	Negative for α0-thal in one or both parents							Negative for α0-thal	Normal	MCV>80 fL and/or Hb E trait with Hb E>25% and/or negative for a0-thal in one or both parents
1484	AF	Known	Necessary prenatal diagnosis	Hb Bart’s hydrops fetalis (homozygous α0-thal)	Hb Bart’s hydrops fetalis (homozygous α0-thal)	SEA/SEA						α0-thal trait	Unaffected carrier
1485	AF	Known	Necessary prenatal diagnosis	Hb E-β0-thal with couples of β0-thal carrier and Hb E carrier	Hb E-β0-thal with couples of β0-thal carrier and Hb E carrier			CD41/42				β0-thal trait	Unaffected carrier
1486	AF	Known	Necessary prenatal diagnosis	Hb E-β0-thal with couples of β0-thal carrier and Hb E carrier	Hb E-β0-thal with couples of β0-thal carrier and Hb E carrier			3.4kb del				Hb E carrier	Unaffected carrier
1487	AF	Known	Necessary prenatal diagnosis	Hb Bart’s hydrops fetalis (homozygous α0-thal)	Hb Bart’s hydrops fetalis (homozygous α0-thal)	SEA/SEA						α0/α0	Affected
1488	AF	Known	Necessary prenatal diagnosis	Hb E-β0-thal with couples of β0-thal carrier and Hb E carrier	Hb E-β0-thal with couples of β0-thal carrier and Hb E carrier			CD17				β0-thal trait	Unaffected carrier
1489	AF	Unknown	Necessary prenatal diagnosis	Hb Bart’s hydrops fetalis (homozygous α0-thal)	Hb Bart’s hydrops fetalis (homozygous α0-thal)	SEA/SEA						α0/α0	Affected
1490	AF	Unknown	Data inadequate for fetal risk assessment	Data inadequate for fetal risk assessment	Requests for β-thal and Hb E							βA/βA	Normal	No blood and/or DNA analysis of one or both parents
1491	AF	Known	Necessary prenatal diagnosis	Hb E-β0-thal with couples of β0-thal carrier and Hb E carrier	Hb E-β0-thal with couples of β0-thal carrier and Hb E carrier			CD71/72				Hb E carrier	Unaffected carrier
1492	AF	Known	Necessary prenatal diagnosis	Hb E-β0-thal with couples of β0-thal carrier and homozygous Hb E	Hb E-β0-thal with couples of β0-thal carrier and homozygous Hb E			CD41/42				Hb E carrier	Unaffected carrier
1493	AF	Known	Necessary prenatal diagnosis	Hb Bart’s hydrops fetalis (homozygous α0-thal)	Hb Bart’s hydrops fetalis (homozygous α0-thal)	SEA/SEA						α0/α0	Affected
1494	AF	Known	Necessary prenatal diagnosis	Hb E-β0-thal with couples of β0-thal carrier and Hb E carrier	Hb E-β0-thal with couples of β0-thal carrier and Hb E carrier			CD17				β0-thal trait	Unaffected carrier
1495	AF	Known	Necessary prenatal diagnosis	Hb Bart’s hydrops fetalis (homozygous α0-thal)	Hb Bart’s hydrops fetalis (homozygous α0-thal)	SEA/SEA						α0/α0	Affected
1496	AF	Known	Necessary prenatal diagnosis	Hb Bart’s hydrops fetalis (homozygous α0-thal)	Hb Bart’s hydrops fetalis (homozygous α0-thal)	SEA/SEA						α0/α0	Affected
1497	AF	Known	Necessary prenatal diagnosis	Hb E-β0-thal with couples of β0-thal carrier and Hb E carrier	Hb E-β0-thal with couples of β0-thal carrier and Hb E carrier			IVSII-654				Hb E carrier	Unaffected carrier
1498	FB	Known	Necessary prenatal diagnosis	Hb E-β0-thal with couples of β0-thal carrier and Hb E carrier	Hb E-β0-thal with couples of β0-thal carrier and Hb E carrier			IVSII-654				Hb E carrier	Unaffected carrier
1499	AF	Known	Necessary prenatal diagnosis	Hb E-β0-thal with couples of β0-thal carrier and Hb E carrier	Hb E-β0-thal with couples of β0-thal carrier and Hb E carrier			CD17				Hb E carrier	Unaffected carrier
1500	AF	Known	Necessary prenatal diagnosis	Hb E-β0-thal with couples of β0-thal carrier and Hb E carrier	Hb E-β0-thal with couples of β0-thal carrier and Hb E carrier			CD41/42				Hb E carrier	Unaffected carrier
1501	AF	Known	Necessary prenatal diagnosis	Hb E-β0-thal with couples of β0-thal carrier and Hb E carrier	Hb E-β0-thal with couples of β0-thal carrier and Hb E carrier			CD17				Hb E carrier	Unaffected carrier
1502	AF	Known	Necessary prenatal diagnosis	Hb Bart’s hydrops fetalis (homozygous α0-thal)	Hb Bart’s hydrops fetalis (homozygous α0-thal)	SEA/SEA						α0-thal trait	Unaffected carrier
1503	AF	Unknown	Data inadequate for fetal risk assessment	Data inadequate for fetal risk assessment	Requests for β-thal and Hb E							Hb E carrier	Unaffected carrier	No blood and/or DNA analysis of one or both parents
1504	AF	Unknown	Necessary prenatal diagnosis	Hb E-β0-thal with couples of β0-thal carrier and Hb E carrier	Hb E-β0-thal with couples of β0-thal carrier and Hb E carrier			CD41/42				β0-thal trait	Unaffected carrier
1505	AF	Known	Necessary prenatal diagnosis	Hb E-β0-thal with couples of β0-thal carrier and homozygous Hb E	Hb E-β0-thal with couples of β0-thal carrier and homozygous Hb E			CD71/72				β0/βE	Affected
1506	AF	Unknown	Necessary prenatal diagnosis	Hb E-β0-thal with couples of β0-thal carrier and Hb E carrier	Hb E-β0-thal with couples of β0-thal carrier and Hb E carrier			Hb Khon Kaen				β0/βE	Affected
1507	AF	Unknown	Unnecessary prenatal diagnosis	No risk for thal & hemoglobinopathies	Negative for α0-thal in one or both parents							Negative for α0-thal	Normal	MCV>80 fL and/or Hb E trait with Hb E>25% and/or negative for a0-thal in one or both parents
1508	AF	Unknown	Data inadequate for fetal risk assessment	Data inadequate for fetal risk assessment	Requests for α0-thal							Negative for α0-thal	Normal	No blood and/or DNA analysis of one or both parents
1509	AF	Known	Necessary prenatal diagnosis	Hb E-β0-thal with couples of β0-thal carrier and Hb E carrier	Hb E-β0-thal with couples of β0-thal carrier and Hb E carrier			CD41/42				βA/βA	Normal
1510	AF	Unknown	Data inadequate for fetal risk assessment	Data inadequate for fetal risk assessment	Requests for α0-thal							α0-thal trait	Unaffected carrier	No blood and/or DNA analysis of one or both parents
1511	AF	Known	Necessary prenatal diagnosis	Hb E-β0-thal with couples of β0-thal carrier and Hb E carrier	Hb E-β0-thal with couples of β0-thal carrier and Hb E carrier			CD17				β0/βE	Affected
1512	AF	Known	Necessary prenatal diagnosis	Hb E-β0-thal with couples of β0-thal carrier and Hb E carrier	Hb E-β0-thal with couples of β0-thal carrier and Hb E carrier			CD41/42				Hb E carrier	Unaffected carrier
1513	AF	Unknown	Data inadequate for fetal risk assessment	Data inadequate for fetal risk assessment	Requests for β-thal and Hb E							Hb E carrier	Unaffected carrier	No blood and/or DNA analysis of one or both parents
1514	AF	Known	Necessary prenatal diagnosis	Hb E-β0-thal with couples of β0-thal carrier and homozygous Hb E	Hb E-β0-thal with couples of β0-thal carrier and homozygous Hb E			CD41/42				Hb E carrier	Unaffected carrier
1515	AF	Known	Necessary prenatal diagnosis	Hb E-β0-thal with couples of β0-thal carrier and Hb E carrier	Hb E-β0-thal with couples of β0-thal carrier and Hb E carrier			CD41/42				β0-thal trait	Unaffected carrier
1516	AF	Unknown	Unnecessary prenatal diagnosis	High Hb F determinants	Hb E-δβ0-thal					δβ0-thal		δβ0/E	Affected
1517	AF	Unknown	Data inadequate for fetal risk assessment	Data inadequate for fetal risk assessment	Requests for α0-thal							Negative for α0-thal	Normal	No blood and/or DNA analysis of one or both parents
1518	AF	Unknown	Unnecessary prenatal diagnosis	No risk for thal & hemoglobinopathies	Negative for α0-thal in one or both parents							Negative for α0-thal	Normal	MCV>80 fL and/or Hb E trait with Hb E>25% and/or negative for a0-thal in one or both parents
1519	AF	Unknown	Data inadequate for fetal risk assessment	Data inadequate for fetal risk assessment	Requests for α0-thal							Negative for α0-thal	Normal	No blood and/or DNA analysis of one or both parents
1520	AF	Known	Necessary prenatal diagnosis	Hb E-β0-thal with couples of β0-thal carrier and Hb E carrier	Hb E-β0-thal with couples of β0-thal carrier and Hb E carrier			CD17				β0/βE	Affected
1521	AF	Known	Necessary prenatal diagnosis	Hb E-β0-thal with couples of β0-thal carrier and Hb E carrier	Hb E-β0-thal with couples of β0-thal carrier and Hb E carrier			CD41/42				β0/βE	Affected
1522	AF	Known	Necessary prenatal diagnosis	Hb E-β0-thal with couples of β0-thal carrier and Hb E carrier	Hb E-β0-thal with couples of β0-thal carrier and Hb E carrier			CD41/42				β0/βE	Affected
1523	AF	Known	Necessary prenatal diagnosis	Hb Bart’s hydrops fetalis (homozygous α0-thal)	Hb Bart’s hydrops fetalis (homozygous α0-thal)	SEA/SEA						α0-thal trait	Unaffected carrier
1524	AF	Known	Necessary prenatal diagnosis	Hb Bart’s hydrops fetalis (homozygous α0-thal)	Hb Bart’s hydrops fetalis (homozygous α0-thal)	SEA/SEA						α0-thal trait	Unaffected carrier
1525	AF	Known	Necessary prenatal diagnosis	Hb E-β0-thal with couples of β0-thal carrier and homozygous Hb E	Hb E-β0-thal with couples of β0-thal carrier and homozygous Hb E			CD71/72				Hb E carrier	Unaffected carrier
1526	AF	Known	Necessary prenatal diagnosis	Hb E-β0-thal with couples of β0-thal carrier and Hb E carrier	Hb E-β0-thal with couples of β0-thal carrier and Hb E carrier			IVSII-654				βA/βA	Normal
1527	AF	Known	Unnecessary prenatal diagnosis	High Hb F determinants	Hb E-δβ0-thal					δβ0-thal		δβ0-thal trait	Unaffected carrier
1528	AF	Known	Necessary prenatal diagnosis	Hb E-β0-thal with couples of β0-thal carrier and Hb E carrier	Hb E-β0-thal with couples of β0-thal carrier and Hb E carrier			CD17				Hb E carrier	Unaffected carrier
1529	FB	Unknown	Data inadequate for fetal risk assessment	Data inadequate for fetal risk assessment	Requests for α0-thal							Negative for α0-thal	Normal	No blood and/or DNA analysis of one or both parents
1530	AF	Known	Necessary prenatal diagnosis	Hb E-β0-thal with couples of β0-thal carrier and Hb E carrier	Hb E-β0-thal with couples of β0-thal carrier and Hb E carrier			CD41/42				βA/βA	Normal
1531	FB	Unknown	Data inadequate for fetal risk assessment	Data inadequate for fetal risk assessment	Requests for α0-thal							Negative for α0-thal	Normal	No blood and/or DNA analysis of one or both parents
1532	AF	Unknown	Unnecessary prenatal diagnosis	No risk for thal & hemoglobinopathies	Negative for α0-thal in one or both parents							Negative for α0-thal	Normal	MCV>80 fL and/or Hb E trait with Hb E>25% and/or negative for a0-thal in one or both parents
1533	AF	Unknown	Necessary prenatal diagnosis	Hb E-β0-thal with couples of β0-thal carrier and Hb E carrier	Hb E-β0-thal with couples of β0-thal carrier and Hb E carrier			IVSI-5				βA/βA	Normal
1534	AF	Known	Necessary prenatal diagnosis	Hb Bart’s hydrops fetalis (homozygous α0-thal)	Hb Bart’s hydrops fetalis (homozygous α0-thal)	SEA/SEA						α0-thal trait	Unaffected carrier
1535	AF	Known	Necessary prenatal diagnosis	Hb E-β0-thal with couples of β0-thal carrier and homozygous Hb E	Hb E-β0-thal with couples of β0-thal carrier and homozygous Hb E			CD41/42				β0/βE	Affected
1536	AF	Known	Necessary prenatal diagnosis	Hb E-β0-thal with couples of β0-thal carrier and Hb E carrier	Hb E-β0-thal with couples of β0-thal carrier and Hb E carrier			CD41/42				Hb E carrier	Unaffected carrier
1537	FB	Unknown	Unnecessary prenatal diagnosis	Other α-thal diseases	Homozygous Hb Constant Spring							Hb ConSp/Hb ConSp	Affected
1538	FB	Known	Necessary prenatal diagnosis	Hb E-β0-thal with couples of β0-thal carrier and Hb E carrier	Hb E-β0-thal with couples of β0-thal carrier and Hb E carrier			CD41/42				βA/βA	Normal
1539	AF	Known	Necessary prenatal diagnosis	Hb E-β0-thal with couples of β0-thal carrier and Hb E carrier	Hb E-β0-thal with couples of β0-thal carrier and Hb E carrier			CD17				β0-thal trait	Unaffected carrier
1540	AF	Unknown	Data inadequate for fetal risk assessment	Data inadequate for fetal risk assessment	Requests for α0-thal							Negative for α0-thal	Normal	No blood and/or DNA analysis of one or both parents
1541	AF	Unknown	Data inadequate for fetal risk assessment	Data inadequate for fetal risk assessment	Requests for α0-thal							Negative for α0-thal	Normal	No blood and/or DNA analysis of one or both parents
1542	FB	Unknown	Necessary prenatal diagnosis	Hb Bart’s hydrops fetalis (homozygous α0-thal)	Hb Bart’s hydrops fetalis (homozygous α0-thal)	SEA/SEA						α0/α0	Affected
1543	AF	Known	Necessary prenatal diagnosis	Hb E-β0-thal with couples of β0-thal carrier and Hb E carrier	Hb E-β0-thal with couples of β0-thal carrier and Hb E carrier			CD41/42				Hb E carrier	Unaffected carrier
1544	AF	Known	Necessary prenatal diagnosis	Hb E-β0-thal with couples of β0-thal carrier and Hb E carrier	Hb E-β0-thal with couples of β0-thal carrier and Hb E carrier			CD41/42				β0/βE	Affected
1545	AF	Known	Necessary prenatal diagnosis	Hb Bart’s hydrops fetalis (homozygous α0-thal)	Hb Bart’s hydrops fetalis (homozygous α0-thal)	SEA/SEA						α0/α0	Affected
1546	FB	Unknown	Unnecessary prenatal diagnosis	Other α-thal diseases	Homozygous Hb Constant Spring							Hb ConSp/Hb ConSp	Affected
1547	AF	Unknown	Data inadequate for fetal risk assessment	Data inadequate for fetal risk assessment	Requests for α0-thal							Negative for α0-thal	Normal	No blood and/or DNA analysis of one or both parents
1548	AF	Unknown	Unnecessary prenatal diagnosis	No risk for thal & hemoglobinopathies	Negative for α0-thal in one or both parents							Negative for α0-thal	Normal	MCV>80 fL and/or Hb E trait with Hb E>25% and/or negative for a0-thal in one or both parents
1549	AF	Known	Necessary prenatal diagnosis	Hb Bart’s hydrops fetalis (homozygous α0-thal)	Hb Bart’s hydrops fetalis (homozygous α0-thal)	SEA/SEA						Negative for α0-thal	Normal
1550	AF	Known	Necessary prenatal diagnosis	Hb E-β0-thal with couples of β0-thal carrier and Hb E carrier	Hb E-β0-thal with couples of β0-thal carrier and Hb E carrier			CD41/42				βA/βA	Normal
1551	AF	Known	Necessary prenatal diagnosis	Hb E-β0-thal with couples of β0-thal carrier and Hb E carrier	Hb E-β0-thal with couples of β0-thal carrier and Hb E carrier			CD41/42				βA/βA	Normal
1552	AF	Known	Unnecessary prenatal diagnosis	β+-thal diseases	Hb E-β+-thal			NT-28				Hb E carrier	Unaffected carrier
1553	AF	Known	Necessary prenatal diagnosis	Hb E-β0-thal with couples of β0-thal carrier and Hb E carrier	Hb E-β0-thal with couples of β0-thal carrier and Hb E carrier			CD17				β0/βE	Affected
1554	AF	Known	Necessary prenatal diagnosis	Hb Bart’s hydrops fetalis (homozygous α0-thal)	Hb Bart’s hydrops fetalis (homozygous α0-thal)	SEA/SEA						α0/α0	Affected
1555	AF	Unknown	Necessary prenatal diagnosis	Hb E-β0-thal with couples of β0-thal carrier and Hb E carrier	Hb E-β0-thal with couples of β0-thal carrier and Hb E carrier			CD41/42				β0/βE	Affected
1556	AF	Known	Unnecessary prenatal diagnosis	No risk for thal & hemoglobinopathies	Invalid result							Negative for α0-thal	Normal	Invalid Hb typing after repeated by DNA analysis (positive for a0-thal change to negative for a0-thal)
1557	AF	Known	Necessary prenatal diagnosis	Hb E-β0-thal with couples of β0-thal carrier and Hb E carrier	Hb E-β0-thal with couples of β0-thal carrier and Hb E carrier			CD17				Hb E carrier	Unaffected carrier
1558	AF	Unknown	Necessary prenatal diagnosis	Hb E-β0-thal with couples of β0-thal carrier and Hb E carrier	Hb E-β0-thal with couples of β0-thal carrier and Hb E carrier			CD41/42				βA/βA	Normal
1559	AF	Known	Necessary prenatal diagnosis	Hb E-β0-thal with couples of β0-thal carrier and Hb E carrier	Hb E-β0-thal with couples of β0-thal carrier and Hb E carrier			CD17				βA/βA	Normal
1560	AF	Known	Necessary prenatal diagnosis	Hb Bart’s hydrops fetalis (homozygous α0-thal)	Hb Bart’s hydrops fetalis (homozygous α0-thal)	SEA/SEA						α0/α0	Affected
1561	AF	Unknown	Unnecessary prenatal diagnosis	β+-thal diseases	Hb E-β+-thal			NT-28				β+-thal trait	Unaffected carrier
1562	AF	Known	Necessary prenatal diagnosis	Hb Bart’s hydrops fetalis (homozygous α0-thal)	Hb Bart’s hydrops fetalis (homozygous α0-thal)	SEA/SEA						α0/α0	Affected
1563	AF	Unknown	Data inadequate for fetal risk assessment	Data inadequate for fetal risk assessment	Requests for β-thal and Hb E							Hb E carrier	Unaffected carrier	No blood and/or DNA analysis of one or both parents
1564	AF	Unknown	Data inadequate for fetal risk assessment	Data inadequate for fetal risk assessment	Requests for β-thal and Hb E							Hb E carrier	Unaffected carrier	No blood and/or DNA analysis of one or both parents
1565	AF	Known	Necessary prenatal diagnosis	Hb E-β0-thal with couples of β0-thal carrier and Hb E carrier	Hb E-β0-thal with couples of β0-thal carrier and Hb E carrier			CD41/42				Hb E carrier	Unaffected carrier
1566	AF	Unknown	Data inadequate for fetal risk assessment	Data inadequate for fetal risk assessment	Requests for β-thal and Hb E							βA/βA	Normal	No blood and/or DNA analysis of one or both parents
1567	AF	Unknown	Data inadequate for fetal risk assessment	Data inadequate for fetal risk assessment	Requests for β-thal and Hb E							Hb E carrier	Unaffected carrier	No blood and/or DNA analysis of one or both parents
1568	AF	Unknown	Data inadequate for fetal risk assessment	Data inadequate for fetal risk assessment	Requests for α0-thal							α0-thal trait	Unaffected carrier	No blood and/or DNA analysis of one or both parents
1569	AF	Known	Necessary prenatal diagnosis	Hb Bart’s hydrops fetalis (homozygous α0-thal)	Hb Bart’s hydrops fetalis (homozygous α0-thal)	SEA/SEA						α0/α0	Affected
1570	AF	Known	Necessary prenatal diagnosis	Hb E-β0-thal with couples of β0-thal carrier and Hb E carrier	Hb E-β0-thal with couples of β0-thal carrier and Hb E carrier			CD41/42				β0-thal trait	Unaffected carrier
1571	AF	Known	Necessary prenatal diagnosis	Hb E-β0-thal with couples of β0-thal carrier and Hb E carrier	Hb E-β0-thal with couples of β0-thal carrier and Hb E carrier			CD41/42				Hb E carrier	Unaffected carrier
1572	AF	Known	Necessary prenatal diagnosis	Hb Bart’s hydrops fetalis (homozygous α0-thal)	Hb Bart’s hydrops fetalis (homozygous α0-thal)	SEA/SEA						Negative for α0-thal	Normal
1573	AF	Unknown	Unnecessary prenatal diagnosis	No risk for thal & hemoglobinopathies	Negative for α0-thal in one or both parents							Negative for α0-thal	Normal	MCV>80 fL and/or Hb E trait with Hb E>25% and/or negative for a0-thal in one or both parents
1574	AF	Known	Necessary prenatal diagnosis	Hb Bart’s hydrops fetalis (homozygous α0-thal)	Hb Bart’s hydrops fetalis (homozygous α0-thal)	SEA/SEA						α0-thal trait	Unaffected carrier
1575	AF	Known	Necessary prenatal diagnosis	Hb Bart’s hydrops fetalis (homozygous α0-thal)	Hb Bart’s hydrops fetalis (homozygous α0-thal)	SEA/SEA						α0/α0	Affected
1576	FB	Known	Necessary prenatal diagnosis	Hb Bart’s hydrops fetalis (homozygous α0-thal)	Hb Bart’s hydrops fetalis (homozygous α0-thal)	SEA/SEA						α0/α0	Affected
1577	AF	Known	Necessary prenatal diagnosis	Hb E-β0-thal with couples of β0-thal carrier and Hb E carrier	Hb E-β0-thal with couples of β0-thal carrier and Hb E carrier			CD41/42				βA/βA	Normal
1578	AF	Known	Necessary prenatal diagnosis	Hb Bart’s hydrops fetalis (homozygous α0-thal)	Hb Bart’s hydrops fetalis (homozygous α0-thal)	SEA/SEA						α0-thal trait	Unaffected carrier
1579	AF	Unknown	Necessary prenatal diagnosis	Hb E-β0-thal with couples of β0-thal carrier and Hb E carrier	Hb E-β0-thal with couples of β0-thal carrier and Hb E carrier			CD41/42				β0/βE	Affected
1580	AF	Unknown	Data inadequate for fetal risk assessment	Data inadequate for fetal risk assessment	Requests for α0-thal							Negative for α0-thal	Normal	No blood and/or DNA analysis of one or both parents
1581	AF	Unknown	Unnecessary prenatal diagnosis	No risk for thal & hemoglobinopathies	Negative for α0-thal in one or both parents							Negative for α0-thal	Normal	MCV>80 fL and/or Hb E trait with Hb E>25% and/or negative for a0-thal in one or both parents
1582	AF	Known	Necessary prenatal diagnosis	Hb Bart’s hydrops fetalis (homozygous α0-thal)	Hb Bart’s hydrops fetalis (homozygous α0-thal)	SEA/SEA						Negative for α0-thal	Normal
1583	AF	Known	Unnecessary prenatal diagnosis	High Hb F determinants	Hb E-δβ0-thal					δβ0-thal		δβ0/E	Affected
1584	AF	Unknown	Data inadequate for fetal risk assessment	Data inadequate for fetal risk assessment	Requests for α0-thal							α0-thal trait	Unaffected carrier	No blood and/or DNA analysis of one or both parents
1585	AF	Known	Necessary prenatal diagnosis	Hb E-β0-thal with couples of β0-thal carrier and Hb E carrier	Hb E-β0-thal with couples of β0-thal carrier and Hb E carrier			CD41/42				Hb E carrier	Unaffected carrier
1586	AF	Known	Necessary prenatal diagnosis	Hb E-β0-thal with couples of β0-thal carrier and Hb E carrier	Hb E-β0-thal with couples of β0-thal carrier and Hb E carrier			CD41/42				β0-thal trait	Unaffected carrier
1587	AF	Known	Necessary prenatal diagnosis	Hb Bart’s hydrops fetalis (homozygous α0-thal)	Hb Bart’s hydrops fetalis (homozygous α0-thal)	SEA/SEA						Negative for α0-thal	Normal
1588	AF	Unknown	Data inadequate for fetal risk assessment	Data inadequate for fetal risk assessment	Requests for β-thal and Hb E							β+/E	Affected	No blood and/or DNA analysis of one or both parents
1589	AF	Known	Necessary prenatal diagnosis	Hb E-β0-thal with couples of β0-thal carrier and Hb E carrier	Hb E-β0-thal with couples of β0-thal carrier and Hb E carrier			CD41/42				β0/βE	Affected
1590	AF	Unknown	Data inadequate for fetal risk assessment	Data inadequate for fetal risk assessment	Requests for β-thal and Hb E							Hb E carrier	Unaffected carrier	No blood and/or DNA analysis of one or both parents
1591	AF	Known	Unnecessary prenatal diagnosis	High Hb F determinants	Hb E-δβ0-thal					δβ0-thal		δβ0/E	Affected
1592	AF	Unknown	Data inadequate for fetal risk assessment	Data inadequate for fetal risk assessment	Requests for α0-thal							α0-thal trait	Unaffected carrier	No blood and/or DNA analysis of one or both parents
1593	AF	Unknown	Unnecessary prenatal diagnosis	No risk for thal & hemoglobinopathies	Negative for α0-thal in one or both parents							Negative for α0-thal	Normal	MCV>80 fL and/or Hb E trait with Hb E>25% and/or negative for a0-thal in one or both parents
1594	AF	Known	Necessary prenatal diagnosis	Hb E-β0-thal with couples of β0-thal carrier and Hb E carrier	Hb E-β0-thal with couples of β0-thal carrier and Hb E carrier			IVSII-654				βA/βA	Normal
1595	AF	Unknown	Necessary prenatal diagnosis	Hb E-β0-thal with couples of β0-thal carrier and Hb E carrier	Hb E-β0-thal with couples of β0-thal carrier and Hb E carrier			CD41/42				Hb E carrier	Unaffected carrier
1596	AF	Unknown	Data inadequate for fetal risk assessment	Data inadequate for fetal risk assessment	Requests for α0-thal							α0-thal trait	Unaffected carrier	No blood and/or DNA analysis of one or both parents
1597	AF	Unknown	Data inadequate for fetal risk assessment	Data inadequate for fetal risk assessment	Requests for α0-thal							Negative for α0-thal	Normal	No blood and/or DNA analysis of one or both parents
1598	AF	Known	Necessary prenatal diagnosis	Hb E-β0-thal with couples of β0-thal carrier and Hb E carrier	Hb E-β0-thal with couples of β0-thal carrier and Hb E carrier			IVSI-5				β0/βE	Affected
1599	AF	Unknown	Unnecessary prenatal diagnosis	No risk for thal & hemoglobinopathies	Negative for α0-thal in one or both parents							Negative for α0-thal	Normal	MCV>80 fL and/or Hb E trait with Hb E>25% and/or negative for a0-thal in one or both parents
1600	AF	Unknown	Necessary prenatal diagnosis	Hb E-β0-thal with couples of β0-thal carrier and Hb E carrier	Hb E-β0-thal with couples of β0-thal carrier and Hb E carrier			CD41/42				βA/βA	Normal
1601	AF	Known	Necessary prenatal diagnosis	Hb E-β0-thal with couples of β0-thal carrier and Hb E carrier	Hb E-β0-thal with couples of β0-thal carrier and Hb E carrier			CD41/42				β0-thal trait	Unaffected carrier
1602	AF	Known	Unnecessary prenatal diagnosis	High Hb F determinants	Hb E-δβ0-thal					δβ0-thal		Hb E carrier	Unaffected carrier
1603	AF	Known	Necessary prenatal diagnosis	Hb Bart’s hydrops fetalis (homozygous α0-thal)	Hb Bart’s hydrops fetalis (homozygous α0-thal)	SEA/SEA						α0-thal trait	Unaffected carrier
1604	AF	Known	Necessary prenatal diagnosis	Hb E-β0-thal with couples of β0-thal carrier and homozygous Hb E	Hb E-β0-thal with couples of β0-thal carrier and homozygous Hb E			CD17				β0/βE	Affected
1605	AF	Known	Necessary prenatal diagnosis	Hb Bart’s hydrops fetalis (homozygous α0-thal)	Hb Bart’s hydrops fetalis (homozygous α0-thal)	SEA/SEA						Negative for α0-thal	Normal
1606	AF	Unknown	Data inadequate for fetal risk assessment	Data inadequate for fetal risk assessment	Requests for α0-thal							Negative for α0-thal	Normal	No blood and/or DNA analysis of one or both parents
1607	AF	Unknown	Data inadequate for fetal risk assessment	Data inadequate for fetal risk assessment	Requests for β-thal and Hb E							βA/βA	Normal	No blood and/or DNA analysis of one or both parents
1608	AF	Unknown	Data inadequate for fetal risk assessment	Data inadequate for fetal risk assessment	Requests for α0-thal							Negative for α0-thal	Normal	No blood and/or DNA analysis of one or both parents
1609	AF	Known	Necessary prenatal diagnosis	Hb E-β0-thal with couples of β0-thal carrier and Hb E carrier	Hb E-β0-thal with couples of β0-thal carrier and Hb E carrier			CD17				β0-thal trait	Unaffected carrier
1610	AF	Known	Necessary prenatal diagnosis	Hb E-β0-thal with couples of β0-thal carrier and Hb E carrier	Hb E-β0-thal with couples of β0-thal carrier and Hb E carrier			CD41/42				Hb E carrier	Unaffected carrier
1611	AF	Unknown	Unnecessary prenatal diagnosis	High Hb F determinants	Hb E-δβ0-thal					δβ0-thal		Hb E carrier	Unaffected carrier
1612	AF	Known	Necessary prenatal diagnosis	Hb E-β0-thal with couples of β0-thal carrier and Hb E carrier	Hb E-β0-thal with couples of β0-thal carrier and Hb E carrier			IVSI-5				β0/βE	Affected
1613	AF	Known	Necessary prenatal diagnosis	Hb E-β0-thal with couples of β0-thal carrier and Hb E carrier	Hb E-β0-thal with couples of β0-thal carrier and Hb E carrier			CD17				β0/βE	Affected
1614	AF	Unknown	Necessary prenatal diagnosis	Hb E-β0-thal with couples of β0-thal carrier and Hb E carrier	Hb E-β0-thal with couples of β0-thal carrier and Hb E carrier			CD17				βA/βA	Normal
1615	AF	Known	Necessary prenatal diagnosis	Hb Bart’s hydrops fetalis (homozygous α0-thal)	Hb Bart’s hydrops fetalis (homozygous α0-thal)	SEA/SEA						α0-thal trait	Unaffected carrier
1616	AF	Known	Necessary prenatal diagnosis	Hb E-β0-thal with couples of β0-thal carrier and Hb E carrier	Hb E-β0-thal with couples of β0-thal carrier and Hb E carrier			105bp del				β0/βE	Affected
1617	AF	Known	Unnecessary prenatal diagnosis	High Hb F determinants	Hb E-δβ0-thal					δβ0-thal		δβ0/E	Affected
1618	AF	Unknown	Data inadequate for fetal risk assessment	Data inadequate for fetal risk assessment	Requests for α0-thal							Negative for α0-thal	Normal	No blood and/or DNA analysis of one or both parents
1619	AF	Unknown	Necessary prenatal diagnosis	Hb E-β0-thal with couples of β0-thal carrier and Hb E carrier	Hb E-β0-thal with couples of β0-thal carrier and Hb E carrier			CD41/42				β0-thal trait	Unaffected carrier
1620	AF	Known	Necessary prenatal diagnosis	Hb E-β0-thal with couples of β0-thal carrier and Hb E carrier	Hb E-β0-thal with couples of β0-thal carrier and Hb E carrier			CD41/42				β0-thal trait	Unaffected carrier
1621	AF	Known	Necessary prenatal diagnosis	Hb E-β0-thal with couples of β0-thal carrier and Hb E carrier	Hb E-β0-thal with couples of β0-thal carrier and Hb E carrier			IVSI-1				βA/βA	Normal
1622	AF	Unknown	Data inadequate for fetal risk assessment	Data inadequate for fetal risk assessment	Requests for β-thal and Hb E							Hb E carrier	Unaffected carrier	No blood and/or DNA analysis of one or both parents
1623	AF	Unknown	Necessary prenatal diagnosis	Hb Bart’s hydrops fetalis (homozygous α0-thal)	Hb Bart’s hydrops fetalis (homozygous α0-thal)	SEA/SEA						α0/α0	Affected
1624	AF	Unknown	Unnecessary prenatal diagnosis	No risk for thal & hemoglobinopathies	Negative for α0-thal in one or both parents							α0-thal trait	Unaffected carrier	MCV>80 fL and/or Hb E trait with Hb E>25% and/or negative for a0-thal in one or both parents
1625	AF	Known	Necessary prenatal diagnosis	Hb E-β0-thal with couples of β0-thal carrier and homozygous Hb E	Hb E-β0-thal with couples of β0-thal carrier and homozygous Hb E			CD41/42				Hb E carrier	Unaffected carrier
1626	AF	Known	Necessary prenatal diagnosis	Hb E-β0-thal with couples of β0-thal carrier and Hb E carrier	Hb E-β0-thal with couples of β0-thal carrier and Hb E carrier			CD17				βA/βA	Normal
1627	AF	Unknown	Necessary prenatal diagnosis	Hb E-β0-thal with couples of β0-thal carrier and Hb E carrier	Hb E-β0-thal with couples of β0-thal carrier and Hb E carrier			IVSI-5				βA/βA	Normal
1628	AF	Known	Necessary prenatal diagnosis	Hb E-β0-thal with couples of β0-thal carrier and Hb E carrier	Hb E-β0-thal with couples of β0-thal carrier and Hb E carrier			CD41/42				β0-thal trait	Unaffected carrier
1629	AF	Known	Necessary prenatal diagnosis	Hb E-β0-thal with couples of β0-thal carrier and Hb E carrier	Hb E-β0-thal with couples of β0-thal carrier and Hb E carrier			CD41/42				Hb E carrier	Unaffected carrier
1630	AF	Known	Necessary prenatal diagnosis	Hb Bart’s hydrops fetalis (homozygous α0-thal)	Hb Bart’s hydrops fetalis (homozygous α0-thal)	SEA/SEA						α0-thal trait	Unaffected carrier
1631	AF	Known	Necessary prenatal diagnosis	Hb E-β0-thal with couples of β0-thal carrier and Hb E carrier	Hb E-β0-thal with couples of β0-thal carrier and Hb E carrier			CD17				βA/βA	Normal
1632	AF	Unknown	Data inadequate for fetal risk assessment	Data inadequate for fetal risk assessment	Requests for β-thal and Hb E							Hb E carrier	Unaffected carrier	No blood and/or DNA analysis of one or both parents
1633	AF	Known	Necessary prenatal diagnosis	Hb E-β0-thal with couples of β0-thal carrier and Hb E carrier	Hb E-β0-thal with couples of β0-thal carrier and Hb E carrier			CD71/72				β0-thal trait	Unaffected carrier
1634	AF	Unknown	Unnecessary prenatal diagnosis	No risk for thal & hemoglobinopathies	Negative for α0-thal in one or both parents							Negative for α0-thal	Normal	MCV>80 fL and/or Hb E trait with Hb E>25% and/or negative for a0-thal in one or both parents
1635	AF	Known	Necessary prenatal diagnosis	Hb Bart’s hydrops fetalis (homozygous α0-thal)	Hb Bart’s hydrops fetalis (homozygous α0-thal)	SEA/SEA						α0-thal trait	Unaffected carrier
1636	AF	Known	Necessary prenatal diagnosis	Homozygous β0-thal & Hb E-β0-thal	Homozygous β0-thal & Hb E-β0-thal			CD41/42	CD17			β0-thal trait	Unaffected carrier
1637	AF	Known	Necessary prenatal diagnosis	Hb E-β0-thal with couples of β0-thal carrier and Hb E carrier	Hb E-β0-thal with couples of β0-thal carrier and Hb E carrier			CD41/42				β0/βE	Affected
1638	AF	Known	Necessary prenatal diagnosis	Hb Bart’s hydrops fetalis (homozygous α0-thal)	Hb Bart’s hydrops fetalis (homozygous α0-thal)	SEA/SEA						α0/α0	Affected
1639	AF	Unknown	Data inadequate for fetal risk assessment	Data inadequate for fetal risk assessment	Requests for α0-thal							Negative for α0-thal	Normal	No blood and/or DNA analysis of one or both parents
1640	AF	Unknown	Data inadequate for fetal risk assessment	Data inadequate for fetal risk assessment	Requests for α0-thal							Negative for α0-thal	Normal	No blood and/or DNA analysis of one or both parents
1641	AF	Known	Necessary prenatal diagnosis	Hb E-β0-thal with couples of β0-thal carrier and Hb E carrier	Hb E-β0-thal with couples of β0-thal carrier and Hb E carrier			CD41/42				β0/βE	Affected
1642	AF	Known	Necessary prenatal diagnosis	Hb E-β0-thal with couples of β0-thal carrier and Hb E carrier	Hb E-β0-thal with couples of β0-thal carrier and Hb E carrier			CD41/42				Hb E carrier	Unaffected carrier
1643	FB	Unknown	Necessary prenatal diagnosis	Hb Bart’s hydrops fetalis (homozygous α0-thal)	Hb Bart’s hydrops fetalis (homozygous α0-thal)	SEA/SEA						α0/α0	Affected
1644	AF	Unknown	Necessary prenatal diagnosis	Hb Bart’s hydrops fetalis (homozygous α0-thal)	Hb Bart’s hydrops fetalis (homozygous α0-thal)	SEA/SEA						α0/α0	Affected
1645	AF	Known	Necessary prenatal diagnosis	Hb E-β0-thal with couples of β0-thal carrier and Hb E carrier	Hb E-β0-thal with couples of β0-thal carrier and Hb E carrier			CD17				β0-thal trait	Unaffected carrier
1646	AF	Unknown	Data inadequate for fetal risk assessment	Data inadequate for fetal risk assessment	Requests for β-thal and Hb E							βA/βA	Normal	No blood and/or DNA analysis of one or both parents
1647	AF	Unknown	Data inadequate for fetal risk assessment	Data inadequate for fetal risk assessment	Requests for α0-thal							Negative for α0-thal	Normal	No blood and/or DNA analysis of one or both parents
1648	AF	Unknown	Necessary prenatal diagnosis	Hb E-β0-thal with couples of β0-thal carrier and Hb E carrier	Hb E-β0-thal with couples of β0-thal carrier and Hb E carrier			CD35				Hb E carrier	Unaffected carrier
1649	AF	Unknown	Data inadequate for fetal risk assessment	Data inadequate for fetal risk assessment	Requests for β-thal and Hb E							βA/βA	Normal	No blood and/or DNA analysis of one or both parents
1650	AF	Unknown	Unnecessary prenatal diagnosis	No risk for thal & hemoglobinopathies	Negative for α0-thal in one or both parents							Negative for α0-thal	Normal	MCV>80 fL and/or Hb E trait with Hb E>25% and/or negative for a0-thal in one or both parents
1651	AF	Known	Necessary prenatal diagnosis	Hb E-β0-thal with couples of β0-thal carrier and Hb E carrier	Hb E-β0-thal with couples of β0-thal carrier and Hb E carrier			IVSI-5				β0/βE	Affected
1652	AF	Known	Necessary prenatal diagnosis	Hb Bart’s hydrops fetalis (homozygous α0-thal)	Hb Bart’s hydrops fetalis (homozygous α0-thal)	SEA/SEA						Negative for α0-thal	Normal
1653	AF	Unknown	Data inadequate for fetal risk assessment	Data inadequate for fetal risk assessment	Requests for α0-thal							Negative for α0-thal	Normal	No blood and/or DNA analysis of one or both parents
1654	FB	Unknown	Unnecessary prenatal diagnosis	No risk for thal & hemoglobinopathies	Negative for α0-thal in one or both parents							Negative for α0-thal	Normal	MCV>80 fL and/or Hb E trait with Hb E>25% and/or negative for a0-thal in one or both parents
1655	AF	Known	Necessary prenatal diagnosis	Hb E-β0-thal with couples of β0-thal carrier and homozygous Hb E	Hb E-β0-thal with couples of β0-thal carrier and homozygous Hb E			CD17				β0/βE	Affected
1656	AF	Known	Necessary prenatal diagnosis	Hb E-β0-thal with couples of β0-thal carrier and Hb E carrier	Hb E-β0-thal with couples of β0-thal carrier and Hb E carrier			3.4 kb del				β0/βE	Affected
1657	AF	Known	Necessary prenatal diagnosis	Hb E-β0-thal with couples of β0-thal carrier and Hb E carrier	Hb E-β0-thal with couples of β0-thal carrier and Hb E carrier			CD17				β0/βE	Affected
1658	AF	Known	Necessary prenatal diagnosis	Hb E-β0-thal with couples of β0-thal carrier and Hb E carrier	Hb E-β0-thal with couples of β0-thal carrier and Hb E carrier			CD17				Hb E carrier	Unaffected carrier
1659	AF	Known	Necessary prenatal diagnosis	Hb Bart’s hydrops fetalis (homozygous α0-thal)	Hb Bart’s hydrops fetalis (homozygous α0-thal)	SEA/SEA						α0-thal trait	Unaffected carrier
1660	AF	Known	Necessary prenatal diagnosis	Hb Bart’s hydrops fetalis (homozygous α0-thal)	Hb Bart’s hydrops fetalis (homozygous α0-thal)	SEA/SEA						α0-thal trait	Unaffected carrier
1661	AF	Known	Necessary prenatal diagnosis	Hb E-β0-thal with couples of β0-thal carrier and Hb E carrier	Hb E-β0-thal with couples of β0-thal carrier and Hb E carrier			CD41/42				β0-thal trait	Unaffected carrier
1662	AF	Known	Necessary prenatal diagnosis	Hb E-β0-thal with couples of β0-thal carrier and homozygous Hb E	Hb E-β0-thal with couples of β0-thal carrier and homozygous Hb E			CD17				β0/βE	Affected
1663	AF	Known	Unnecessary prenatal diagnosis	Other α-thal diseases	Hb H-Constant Spring disease	SEA	Hb Constant Spring					α0-thal trait	Unaffected carrier
1664	AF	Known	Necessary prenatal diagnosis	Hb Bart’s hydrops fetalis (homozygous α0-thal)	Hb Bart’s hydrops fetalis (homozygous α0-thal)	SEA/SEA						α0-thal trait	Unaffected carrier
1665	AF	Unknown	Necessary prenatal diagnosis	Hb E-β0-thal with couples of β0-thal carrier and Hb E carrier	Hb E-β0-thal with couples of β0-thal carrier and Hb E carrier			CD17				β0/βE	Affected
1666	AF	Unknown	Necessary prenatal diagnosis	Hb E-β0-thal with couples of β0-thal carrier and Hb E carrier	Hb E-β0-thal with couples of β0-thal carrier and Hb E carrier			IVSI-5				Hb E carrier	Unaffected carrier
1667	AF	Known	Necessary prenatal diagnosis	Hb Bart’s hydrops fetalis (homozygous α0-thal)	Hb Bart’s hydrops fetalis (homozygous α0-thal)	SEA/SEA						α0/α0	Affected
1668	AF	Known	Necessary prenatal diagnosis	Hb Bart’s hydrops fetalis (homozygous α0-thal)	Hb Bart’s hydrops fetalis (homozygous α0-thal)	SEA/SEA						α0-thal trait	Unaffected carrier
1669	AF	Known	Necessary prenatal diagnosis	Hb Bart’s hydrops fetalis (homozygous α0-thal)	Hb Bart’s hydrops fetalis (homozygous α0-thal)	SEA/SEA						Negative for α0-thal	Normal
1670	AF	Unknown	Data inadequate for fetal risk assessment	Data inadequate for fetal risk assessment	Requests for α0-thal							α0-thal trait	Unaffected carrier	No blood and/or DNA analysis of one or both parents
1671	AF	Known	Necessary prenatal diagnosis	Hb Bart’s hydrops fetalis (homozygous α0-thal)	Hb Bart’s hydrops fetalis (homozygous α0-thal)	SEA/SEA						α0-thal trait	Unaffected carrier
1672	AF	Unknown	Data inadequate for fetal risk assessment	Data inadequate for fetal risk assessment	Requests for α0-thal							α0-thal trait	Unaffected carrier	No blood and/or DNA analysis of one or both parents
1673	AF	Known	Necessary prenatal diagnosis	Hb E-β0-thal with couples of β0-thal carrier and Hb E carrier	Hb E-β0-thal with couples of β0-thal carrier and Hb E carrier			CD41/42				Hb E carrier	Unaffected carrier
1674	AF	Known	Necessary prenatal diagnosis	Hb E-β0-thal with couples of β0-thal carrier and homozygous Hb E	Hb E-β0-thal with couples of β0-thal carrier and homozygous Hb E			CD41/42				β0/βE	Affected
1675	AF	Known	Necessary prenatal diagnosis	Hb Bart’s hydrops fetalis (homozygous α0-thal)	Hb Bart’s hydrops fetalis (homozygous α0-thal)	SEA/SEA						α0-thal trait	Unaffected carrier
1676	AF	Unknown	Data inadequate for fetal risk assessment	Data inadequate for fetal risk assessment	Requests for α0-thal							Negative for α0-thal	Normal	No blood and/or DNA analysis of one or both parents
1677	AF	Unknown	Data inadequate for fetal risk assessment	Data inadequate for fetal risk assessment	Requests for α0-thal, β-thal and Hb E							Negative for α0-thal & βA/βE	Unaffected carrier	No blood and/or DNA analysis of one or both parents
1678	AF	Known	Necessary prenatal diagnosis	Hb Bart’s hydrops fetalis (homozygous α0-thal)	Hb Bart’s hydrops fetalis (homozygous α0-thal)	SEA/SEA						α0/α0	Affected
1679	AF	Known	Necessary prenatal diagnosis	Hb Bart’s hydrops fetalis (homozygous α0-thal)	Hb Bart’s hydrops fetalis (homozygous α0-thal)	SEA/SEA						α0/α0	Affected
1680	AF	Unknown	Necessary prenatal diagnosis	Hb E-β0-thal with couples of β0-thal carrier and Hb E carrier	Hb E-β0-thal with couples of β0-thal carrier and Hb E carrier			CD41/42				βA/βA	Normal
1681	AF	Known	Necessary prenatal diagnosis	Hb E-β0-thal with couples of β0-thal carrier and Hb E carrier	Hb E-β0-thal with couples of β0-thal carrier and Hb E carrier			CD41/42				β0/βE	Affected
1682	AF	Unknown	Necessary prenatal diagnosis	Hb E-β0-thal with couples of β0-thal carrier and Hb E carrier	Hb E-β0-thal with couples of β0-thal carrier and Hb E carrier			IVSI-5				βA/βA	Normal
1683	AF	Unknown	Unnecessary prenatal diagnosis	β+-thal diseases	Hb E-β+-thal			Hb Malay				Hb E carrier	Unaffected carrier
1684	AF	Unknown	Unnecessary prenatal diagnosis	β+-thal diseases	Hb E-β+-thal			NT-31				β+-thal trait	Unaffected carrier
1685	AF	Known	Necessary prenatal diagnosis	Hb E-β0-thal with couples of β0-thal carrier and Hb E carrier	Hb E-β0-thal with couples of β0-thal carrier and Hb E carrier			IVSII-654				β0-thal trait	Unaffected carrier
1686	AF	Known	Necessary prenatal diagnosis	Hb E-β0-thal with couples of β0-thal carrier and Hb E carrier	Hb E-β0-thal with couples of β0-thal carrier and Hb E carrier			CD41/42				βA/βA	Normal
1687	AF	Known	Necessary prenatal diagnosis	Hb Bart’s hydrops fetalis (homozygous α0-thal)	Hb Bart’s hydrops fetalis (homozygous α0-thal)	SEA/SEA						α0-thal trait	Unaffected carrier
1688	AF	Known	Necessary prenatal diagnosis	Hb Bart’s hydrops fetalis (homozygous α0-thal)	Hb Bart’s hydrops fetalis (homozygous α0-thal)	SEA/SEA						α0/α0	Affected
1689	FB	Unknown	Unnecessary prenatal diagnosis	Other α-thal diseases	Homozygous Hb Constant Spring							Hb ConSp/Hb ConSp	Affected
1690	AF	Unknown	Data inadequate for fetal risk assessment	Data inadequate for fetal risk assessment	Requests for α0-thal							Negative for α0-thal	Normal	No blood and/or DNA analysis of one or both parents
1691	AF	Unknown	Unnecessary prenatal diagnosis	No risk for thal & hemoglobinopathies	Negative for α0-thal in one or both parents							Negative for α0-thal	Normal	MCV>80 fL and/or Hb E trait with Hb E>25% and/or negative for a0-thal in one or both parents
1692	AF	Known	Necessary prenatal diagnosis	Hb E-β0-thal with couples of β0-thal carrier and Hb E carrier	Hb E-β0-thal with couples of β0-thal carrier and Hb E carrier			IVSI-5				β0/βE	Affected
1693	FB	Unknown	Unnecessary prenatal diagnosis	No risk for thal & hemoglobinopathies	Negative for α0-thal in one or both parents							Negative for α0-thal	Normal	MCV>80 fL and/or Hb E trait with Hb E>25% and/or negative for a0-thal in one or both parents
1694	AF	Unknown	Unnecessary prenatal diagnosis	No risk for thal & hemoglobinopathies	Negative for α0-thal in one or both parents							Negative for α0-thal	Normal	MCV>80 fL and/or Hb E trait with Hb E>25% and/or negative for a0-thal in one or both parents
1695	AF	Known	Necessary prenatal diagnosis	Hb E-β0-thal with couples of β0-thal carrier and Hb E carrier	Hb E-β0-thal with couples of β0-thal carrier and Hb E carrier			CD41/42				βA/βA	Normal
1696	AF	Known	Necessary prenatal diagnosis	Hb Bart’s hydrops fetalis (homozygous α0-thal)	Hb Bart’s hydrops fetalis (homozygous α0-thal)	SEA/SEA						Negative for α0-thal	Normal
1697	AF	Known	Necessary prenatal diagnosis	Hb Bart’s hydrops fetalis (homozygous α0-thal)	Hb Bart’s hydrops fetalis (homozygous α0-thal)	SEA/SEA						Negative for α0-thal	Normal
1698	AF	Known	Necessary prenatal diagnosis	Hb E-β0-thal with couples of β0-thal carrier and Hb E carrier	Hb E-β0-thal with couples of β0-thal carrier and Hb E carrier			CD41/42				βA/βA	Normal
1699	AF	Unknown	Data inadequate for fetal risk assessment	Data inadequate for fetal risk assessment	Requests for α0-thal							Negative for α0-thal	Normal	No blood and/or DNA analysis of one or both parents
1700	AF	Unknown	Necessary prenatal diagnosis	Hb E-β0-thal with couples of β0-thal carrier and Hb E carrier	Hb E-β0-thal with couples of β0-thal carrier and Hb E carrier			CD41/42				Hb E carrier	Unaffected carrier
1701	AF	Unknown	Data inadequate for fetal risk assessment	Data inadequate for fetal risk assessment	Requests with uncharacterized β-thal mutations			Unknown	NT-28			βA/βA	Normal	No blood and/or DNA analysis of one or both parents
1702	AF	Unknown	Data inadequate for fetal risk assessment	Data inadequate for fetal risk assessment	Requests for β-thal and Hb E							Hb E carrier	Unaffected carrier	No blood and/or DNA analysis of one or both parents
1703	AF	Known	Necessary prenatal diagnosis	Hb Bart’s hydrops fetalis (homozygous α0-thal)	Hb Bart’s hydrops fetalis (homozygous α0-thal)	SEA/SEA						α0/α0	Affected
1704	AF	Known	Necessary prenatal diagnosis	Hb E-β0-thal with couples of β0-thal carrier and Hb E carrier	Hb E-β0-thal with couples of β0-thal carrier and Hb E carrier			CD17				Hb E carrier	Unaffected carrier
1705	AF	Known	Necessary prenatal diagnosis	Hb E-β0-thal with couples of β0-thal carrier and Hb E carrier	Hb E-β0-thal with couples of β0-thal carrier and Hb E carrier			CD17				β0/βE	Affected
1706	AF	Unknown	Unnecessary prenatal diagnosis	No risk for thal & hemoglobinopathies	Negative for α0-thal in one or both parents							Negative for α0-thal	Normal	MCV>80 fL and/or Hb E trait with Hb E>25% and/or negative for a0-thal in one or both parents
1707	AF	Unknown	Data inadequate for fetal risk assessment	Data inadequate for fetal risk assessment	Requests with uncharacterized β-thal mutations			Unknown				Hb E carrier	Unaffected carrier	No blood and/or DNA analysis of one or both parents
1708	AF	Unknown	Necessary prenatal diagnosis	Hb Bart’s hydrops fetalis (homozygous α0-thal)	Hb Bart’s hydrops fetalis (homozygous α0-thal)	SEA/SEA						α0/α0	Affected
1709	AF	Known	Necessary prenatal diagnosis	Hb E-β0-thal with couples of β0-thal carrier and Hb E carrier	Hb E-β0-thal with couples of β0-thal carrier and Hb E carrier			CD17				β0-thal trait	Unaffected carrier
1710	AF	Unknown	Unnecessary prenatal diagnosis	No risk for thal & hemoglobinopathies	Non-β-thal carrier							Hb E carrier	Unaffected carrier	Non-β-thal carrier such as homozygous Hb E, Hb E trait with high Hb F, normal Hb type (A2A with normal Hb A2)
1711	AF	Unknown	Necessary prenatal diagnosis	Homozygous β0-thal	Homozygous β0-thal			IVSI-5	IVSI-5			β0-thal trait	Unaffected carrier
1712	AF	Unknown	Necessary prenatal diagnosis	Hb E-β0-thal with couples of β0-thal carrier and Hb E carrier	Hb E-β0-thal with couples of β0-thal carrier and Hb E carrier			3.4 kb del				β0/βE	Affected
1713	AF	Unknown	Data inadequate for fetal risk assessment	Data inadequate for fetal risk assessment	Requests for β-thal and Hb E							β0-thal trait	Unaffected carrier	No blood and/or DNA analysis of one or both parents
1714	AF	Unknown	Data inadequate for fetal risk assessment	Data inadequate for fetal risk assessment	Requests for α0-thal							Negative for α0-thal	Normal	No blood and/or DNA analysis of one or both parents
1715	AF	Known	Necessary prenatal diagnosis	Hb E-β0-thal with couples of β0-thal carrier and Hb E carrier	Hb E-β0-thal with couples of β0-thal carrier and Hb E carrier			CD41/42				βA/βA	Normal
1716	AF	Known	Necessary prenatal diagnosis	Hb E-β0-thal with couples of β0-thal carrier and Hb E carrier	Hb E-β0-thal with couples of β0-thal carrier and Hb E carrier			CD17				Hb E carrier	Unaffected carrier
1717	AF	Unknown	Data inadequate for fetal risk assessment	Data inadequate for fetal risk assessment	Requests for α0-thal							Negative for α0-thal	Normal	No blood and/or DNA analysis of one or both parents
1718	AF	Unknown	Necessary prenatal diagnosis	Hb E-β0-thal with couples of β0-thal carrier and Hb E carrier	Hb E-β0-thal with couples of β0-thal carrier and Hb E carrier			CD17				Hb E carrier	Unaffected carrier
1719	AF	Known	Necessary prenatal diagnosis	Hb Bart’s hydrops fetalis (homozygous α0-thal)	Hb Bart’s hydrops fetalis (homozygous α0-thal)	SEA/SEA						α0-thal trait	Unaffected carrier
1720	AF	Unknown	Unnecessary prenatal diagnosis	No risk for thal & hemoglobinopathies	Negative for α0-thal in one or both parents							Negative for α0-thal	Normal	MCV>80 fL and/or Hb E trait with Hb E>25% and/or negative for a0-thal in one or both parents
1721	AF	Known	Necessary prenatal diagnosis	Hb E-β0-thal with couples of β0-thal carrier and Hb E carrier	Hb E-β0-thal with couples of β0-thal carrier and Hb E carrier			3.4kb del				Hb E carrier	Unaffected carrier
1722	AF	Known	Unnecessary prenatal diagnosis	High Hb F determinants	Hb E-δβ0-thal					δβ0-thal		Hb E carrier	Unaffected carrier
1723	AF	Unknown	Unnecessary prenatal diagnosis	β+-thal diseases	Hb E-β+-thal			NT-28				β+/E	Affected
1724	AF	Known	Necessary prenatal diagnosis	Hb Bart’s hydrops fetalis (homozygous α0-thal)	Hb Bart’s hydrops fetalis (homozygous α0-thal)	SEA/SEA						α0-thal trait	Unaffected carrier
1725	AF	Unknown	Data inadequate for fetal risk assessment	Data inadequate for fetal risk assessment	Requests with uncharacterized β-thal mutations			Unknown				βA/βA	Normal	No blood and/or DNA analysis of one or both parents
1726	AF	Known	Necessary prenatal diagnosis	Hb Bart’s hydrops fetalis (homozygous α0-thal)	Hb Bart’s hydrops fetalis (homozygous α0-thal)	SEA/SEA						α0-thal trait	Unaffected carrier
1727	AF	Unknown	Unnecessary prenatal diagnosis	No risk for thal & hemoglobinopathies	Negative for α0-thal in one or both parents							Negative for α0-thal	Normal	MCV>80 fL and/or Hb E trait with Hb E>25% and/or negative for a0-thal in one or both parents
1728	AF	Unknown	Data inadequate for fetal risk assessment	Data inadequate for fetal risk assessment	Requests for β-thal and Hb E							β0-thal trait	Unaffected carrier	No blood and/or DNA analysis of one or both parents
1729	AF	Known	Necessary prenatal diagnosis	Hb E-β0-thal with couples of β0-thal carrier and homozygous Hb E	Hb E-β0-thal with couples of β0-thal carrier and homozygous Hb E			CD17				β0/βE	Affected
1730	AF	Known	Necessary prenatal diagnosis	Hb E-β0-thal with couples of β0-thal carrier and Hb E carrier	Hb E-β0-thal with couples of β0-thal carrier and Hb E carrier			IVSI-1				β0/βE	Affected
1731	AF	Known	Necessary prenatal diagnosis	Hb E-β0-thal with couples of β0-thal carrier and Hb E carrier	Hb E-β0-thal with couples of β0-thal carrier and Hb E carrier			IVSI-1				β0/βE	Affected
1732	AF	Unknown	Necessary prenatal diagnosis	Hb Bart’s hydrops fetalis (homozygous α0-thal)	Hb Bart’s hydrops fetalis (homozygous α0-thal)	SEA/SEA						α0/α0	Affected
1733	AF	Known	Necessary prenatal diagnosis	Hb Bart’s hydrops fetalis (homozygous α0-thal)	Hb Bart’s hydrops fetalis (homozygous α0-thal)	SEA/SEA						Negative for α0-thal	Normal
1734	AF	Known	Necessary prenatal diagnosis	Hb Bart’s hydrops fetalis (homozygous α0-thal)	Hb Bart’s hydrops fetalis (homozygous α0-thal)	SEA/SEA						α0-thal trait	Unaffected carrier
1735	AF	Unknown	Data inadequate for fetal risk assessment	Data inadequate for fetal risk assessment	Requests for β-thal and Hb E							Hb E carrier	Unaffected carrier	No blood and/or DNA analysis of one or both parents
1736	AF	Known	Necessary prenatal diagnosis	Hb E-β0-thal with couples of β0-thal carrier and Hb E carrier	Hb E-β0-thal with couples of β0-thal carrier and Hb E carrier			CD41/42				β0-thal trait	Unaffected carrier
1737	AF	Known	Necessary prenatal diagnosis	Hb Bart’s hydrops fetalis (homozygous α0-thal)	Hb Bart’s hydrops fetalis (homozygous α0-thal)	SEA/SEA						α0-thal trait	Unaffected carrier
1738	AF	Known	Necessary prenatal diagnosis	Hb E-β0-thal with couples of β0-thal carrier and Hb E carrier	Hb E-β0-thal with couples of β0-thal carrier and Hb E carrier			CD41/42				βA/βA	Normal
1739	AF	Known	Necessary prenatal diagnosis	Hb E-β0-thal with couples of β0-thal carrier and Hb E carrier	Hb E-β0-thal with couples of β0-thal carrier and Hb E carrier			CD41/42				β0-thal trait	Unaffected carrier
1740	AF	Known	Necessary prenatal diagnosis	Hb E-β0-thal with couples of β0-thal carrier and Hb E carrier	Hb E-β0-thal with couples of β0-thal carrier and Hb E carrier			CD41/42				β0/βE	Affected
1741	AF	Known	Necessary prenatal diagnosis	Hb E-β0-thal with couples of β0-thal carrier and Hb E carrier	Hb E-β0-thal with couples of β0-thal carrier and Hb E carrier			CD17				Hb E carrier	Unaffected carrier
1742	AF	Known	Necessary prenatal diagnosis	Hb E-β0-thal with couples of β0-thal carrier and homozygous Hb E	Hb E-β0-thal with couples of β0-thal carrier and homozygous Hb E			CD41/42				β0/βE	Affected
1743	AF	Unknown	Unnecessary prenatal diagnosis	No risk for thal & hemoglobinopathies	Negative for α0-thal in one or both parents							Negative for α0-thal	Normal	MCV>80 fL and/or Hb E trait with Hb E>25% and/or negative for a0-thal in one or both parents
1744	AF	Unknown	Unnecessary prenatal diagnosis	No risk for thal & hemoglobinopathies	Negative for α0-thal in one or both parents							Negative for α0-thal	Normal	MCV>80 fL and/or Hb E trait with Hb E>25% and/or negative for a0-thal in one or both parents
1745	AF	Known	Necessary prenatal diagnosis	Hb Bart’s hydrops fetalis (homozygous α0-thal)	Hb Bart’s hydrops fetalis (homozygous α0-thal)	SEA/SEA						α0/α0	Affected
1746	AF	Unknown	Unnecessary prenatal diagnosis	No risk for thal & hemoglobinopathies	Negative for α0-thal in one or both parents							Negative for α0-thal	Normal	MCV>80 fL and/or Hb E trait with Hb E>25% and/or negative for a0-thal in one or both parents
1747	AF	Unknown	Data inadequate for fetal risk assessment	Data inadequate for fetal risk assessment	Requests for α0-thal							α0/α0	Affected	No blood and/or DNA analysis of one or both parents
1748	FB	Unknown	Excluded	Excluded: Maternal contamination as monitored by the D1S80 VNTR analysis	Excluded: Maternal contamination as monitored by the D1S80 VNTR analysis							N/A	N/A
1749	AF	Unknown	Data inadequate for fetal risk assessment	Data inadequate for fetal risk assessment	Requests for α0-thal							α0-thal trait	Unaffected carrier	No blood and/or DNA analysis of one or both parents
1750	AF	Known	Necessary prenatal diagnosis	Hb E-β0-thal with couples of β0-thal carrier and Hb E carrier	Hb E-β0-thal with couples of β0-thal carrier and Hb E carrier			CD41/42				β0-thal trait	Unaffected carrier
1751	AF	Known	Necessary prenatal diagnosis	Hb Bart’s hydrops fetalis (homozygous α0-thal)	Hb Bart’s hydrops fetalis (homozygous α0-thal)	SEA/SEA						Negative for α0-thal	Normal
1752	AF	Known	Unnecessary prenatal diagnosis	No risk for thal & hemoglobinopathies	Negative for α0-thal in one or both parents							Negative for α0-thal	Normal	MCV>80 fL and/or Hb E trait with Hb E>25% and/or negative for a0-thal in one or both parents
1753	AF	Known	Necessary prenatal diagnosis	Hb Bart’s hydrops fetalis (homozygous α0-thal)	Hb Bart’s hydrops fetalis (homozygous α0-thal)	SEA/SEA						Negative for α0-thal	Normal
1754	AF	Known	Necessary prenatal diagnosis	Hb E-β0-thal with couples of β0-thal carrier and Hb E carrier	Hb E-β0-thal with couples of β0-thal carrier and Hb E carrier			CD41/42				β0-thal trait	Unaffected carrier
1755	AF	Unknown	Data inadequate for fetal risk assessment	Data inadequate for fetal risk assessment	Requests for α0-thal							α0-thal trait	Unaffected carrier	No blood and/or DNA analysis of one or both parents
1756	AF	Known	Necessary prenatal diagnosis	Hb E-β0-thal with couples of β0-thal carrier and homozygous Hb E	Hb E-β0-thal with couples of β0-thal carrier and homozygous Hb E			CD41/42				β0/βE	Affected
1757	AF	Known	Necessary prenatal diagnosis	Hb E-β0-thal with couples of β0-thal carrier and homozygous Hb E	Hb E-β0-thal with couples of β0-thal carrier and homozygous Hb E			CD41/42				β0/βE	Affected
1758	AF	Unknown	Data inadequate for fetal risk assessment	Data inadequate for fetal risk assessment	Requests for α0-thal							Negative for α0-thal	Normal	No blood and/or DNA analysis of one or both parents
1759	AF	Known	Necessary prenatal diagnosis	Hb E-β0-thal with couples of β0-thal carrier and Hb E carrier	Hb E-β0-thal with couples of β0-thal carrier and Hb E carrier			3.4kb del				βA/βA	Normal
1760	AF	Unknown	Unnecessary prenatal diagnosis	High Hb F determinants	Hb E-δβ0-thal					δβ0-thal		βA/βA	Normal
1761	AF	Unknown	Data inadequate for fetal risk assessment	Data inadequate for fetal risk assessment	Requests for α0-thal							Negative for α0-thal	Normal	No blood and/or DNA analysis of one or both parents
1762	AF	Known	Necessary prenatal diagnosis	Hb Bart’s hydrops fetalis (homozygous α0-thal)	Hb Bart’s hydrops fetalis (homozygous α0-thal)	SEA/THAI						α0-thal trait	Unaffected carrier
1763	AF	Known	Necessary prenatal diagnosis	Hb Bart’s hydrops fetalis (homozygous α0-thal)	Hb Bart’s hydrops fetalis (homozygous α0-thal)	SEA/SEA						α0-thal trait	Unaffected carrier
1764	AF	Known	Necessary prenatal diagnosis	Hb Bart’s hydrops fetalis (homozygous α0-thal)	Hb Bart’s hydrops fetalis (homozygous α0-thal)	SEA/SEA						Negative for α0-thal	Normal
1765	AF	Known	Necessary prenatal diagnosis	Hb E-β0-thal with couples of β0-thal carrier and Hb E carrier	Hb E-β0-thal with couples of β0-thal carrier and Hb E carrier			CD41/42				β0-thal trait	Unaffected carrier
1766	AF	Known	Necessary prenatal diagnosis	Hb E-β0-thal with couples of β0-thal carrier and homozygous Hb E	Hb E-β0-thal with couples of β0-thal carrier and homozygous Hb E			CD41/42				β0/βE	Affected
1767	AF	Unknown	Data inadequate for fetal risk assessment	Data inadequate for fetal risk assessment	Requests for α0-thal							α0-thal trait	Unaffected carrier	No blood and/or DNA analysis of one or both parents
1768	AF	Unknown	Data inadequate for fetal risk assessment	Data inadequate for fetal risk assessment	Requests with uncharacterized β-thal mutations			Unknown				βA/βA	Normal	No blood and/or DNA analysis of one or both parents
1769	AF	Known	Necessary prenatal diagnosis	Hb E-β0-thal with couples of β0-thal carrier and Hb E carrier	Hb E-β0-thal with couples of β0-thal carrier and Hb E carrier			CD71/72				β0/βE	Affected
1770	AF	Known	Necessary prenatal diagnosis	Hb E-β0-thal with couples of β0-thal carrier and Hb E carrier	Hb E-β0-thal with couples of β0-thal carrier and Hb E carrier			CD41/42				β0/βE	Affected
1771	AF	Unknown	Data inadequate for fetal risk assessment	Data inadequate for fetal risk assessment	Requests with uncharacterized β-thal mutations			Unknown				Hb E carrier	Unaffected carrier	No blood and/or DNA analysis of one or both parents
1772	AF	Known	Necessary prenatal diagnosis	Hb E-β0-thal with couples of β0-thal carrier and homozygous Hb E	Hb E-β0-thal with couples of β0-thal carrier and homozygous Hb E			CD71/72				β0/βE	Affected
1773	AF	Unknown	Unnecessary prenatal diagnosis	No risk for thal & hemoglobinopathies	Negative for α0-thal in one or both parents							Negative for α0-thal	Normal	MCV>80 fL and/or Hb E trait with Hb E>25% and/or negative for a0-thal in one or both parents
1774	AF	Known	Necessary prenatal diagnosis	Hb Bart’s hydrops fetalis (homozygous α0-thal)	Hb Bart’s hydrops fetalis (homozygous α0-thal)	SEA/SEA						α0-thal trait	Unaffected carrier
1775	AF	Unknown	Data inadequate for fetal risk assessment	Data inadequate for fetal risk assessment	Requests for α0-thal							Negative for α0-thal	Normal	No blood and/or DNA analysis of one or both parents
1776	AF	Unknown	Unnecessary prenatal diagnosis	β+-thal diseases	Hb E-β+-thal			NT-28				Hb E carrier	Unaffected carrier
1777	AF	Known	Necessary prenatal diagnosis	Hb Bart’s hydrops fetalis (homozygous α0-thal)	Hb Bart’s hydrops fetalis (homozygous α0-thal)	SEA/SEA						α0-thal trait	Unaffected carrier
1778	AF	Known	Necessary prenatal diagnosis	Hb Bart’s hydrops fetalis (homozygous α0-thal)	Hb Bart’s hydrops fetalis (homozygous α0-thal)	SEA/SEA						Negative for α0-thal	Normal
1779	AF	Known	Necessary prenatal diagnosis	Hb E-β0-thal with couples of β0-thal carrier and Hb E carrier	Hb E-β0-thal with couples of β0-thal carrier and Hb E carrier			CD17				Hb E carrier	Unaffected carrier
1780	AF	Unknown	Data inadequate for fetal risk assessment	Data inadequate for fetal risk assessment	Requests for α0-thal							Negative for α0-thal	Normal	No blood and/or DNA analysis of one or both parents
1781	AF	Known	Necessary prenatal diagnosis	Hb E-β0-thal with couples of β0-thal carrier and Hb E carrier	Hb E-β0-thal with couples of β0-thal carrier and Hb E carrier			CD41/42				βA/βA	Normal
1782	AF	Unknown	Data inadequate for fetal risk assessment	Data inadequate for fetal risk assessment	Requests for α0-thal							α0-thal trait	Unaffected carrier	No blood and/or DNA analysis of one or both parents
1783	AF	Unknown	Unnecessary prenatal diagnosis	β+-thal diseases	Hb E-β+-thal			NT-28				β+-thal trait	Unaffected carrier
1784	AF	Known	Necessary prenatal diagnosis	Hb Bart’s hydrops fetalis (homozygous α0-thal)	Hb Bart’s hydrops fetalis (homozygous α0-thal)	SEA/SEA						Negative for α0-thal	Normal
1785	AF	Known	Necessary prenatal diagnosis	Hb E-β0-thal with couples of β0-thal carrier and Hb E carrier	Hb E-β0-thal with couples of β0-thal carrier and Hb E carrier			CD41/42				β0-thal trait	Unaffected carrier
1786	AF	Known	Necessary prenatal diagnosis	Hb E-β0-thal with couples of β0-thal carrier and Hb E carrier	Hb E-β0-thal with couples of β0-thal carrier and Hb E carrier			IVSI-5				β0/βE	Affected
1787	AF	Known	Necessary prenatal diagnosis	Hb E-β0-thal with couples of β0-thal carrier and Hb E carrier	Hb E-β0-thal with couples of β0-thal carrier and Hb E carrier			CD41/42				β0/βE	Affected
1788	AF	Unknown	Data inadequate for fetal risk assessment	Data inadequate for fetal risk assessment	Requests for β-thal and Hb E							βA/βA	Normal	No blood and/or DNA analysis of one or both parents
1789	AF	Known	Necessary prenatal diagnosis	Hb E-β0-thal with couples of β0-thal carrier and Hb E carrier	Hb E-β0-thal with couples of β0-thal carrier and Hb E carrier			CD41/42				βA/βA	Normal
1790	AF	Unknown	Data inadequate for fetal risk assessment	Data inadequate for fetal risk assessment	Requests for α0-thal							α0-thal trait	Unaffected carrier	No blood and/or DNA analysis of one or both parents
1791	AF	Known	Necessary prenatal diagnosis	Hb E-β0-thal with couples of β0-thal carrier and Hb E carrier	Hb E-β0-thal with couples of β0-thal carrier and Hb E carrier			IVSI-5				Hb E carrier	Unaffected carrier
1792	AF	Known	Necessary prenatal diagnosis	Hb Bart’s hydrops fetalis (homozygous α0-thal)	Hb Bart’s hydrops fetalis (homozygous α0-thal)	SEA/SEA						α0/α0	Affected
1793	AF	Known	Necessary prenatal diagnosis	Hb Bart’s hydrops fetalis (homozygous α0-thal)	Hb Bart’s hydrops fetalis (homozygous α0-thal)	SEA/SEA						α0/α0	Affected
1794	AF	Known	Necessary prenatal diagnosis	Hb Bart’s hydrops fetalis (homozygous α0-thal)	Hb Bart’s hydrops fetalis (homozygous α0-thal)	SEA/SEA						α0-thal trait	Unaffected carrier
1795	AF	Known	Necessary prenatal diagnosis	Hb Bart’s hydrops fetalis (homozygous α0-thal)	Hb Bart’s hydrops fetalis (homozygous α0-thal)	SEA/SEA						α0-thal trait	Unaffected carrier
1796	AF	Unknown	Unnecessary prenatal diagnosis	No risk for thal & hemoglobinopathies	Negative for α0-thal in one or both parents							Negative for α0-thal	Normal	MCV>80 fL and/or Hb E trait with Hb E>25% and/or negative for a0-thal in one or both parents
1797	AF	Unknown	Data inadequate for fetal risk assessment	Data inadequate for fetal risk assessment	Requests for α0-thal							Negative for α0-thal	Normal	No blood and/or DNA analysis of one or both parents
1798	AF	Unknown	Necessary prenatal diagnosis	Hb E-β0-thal with couples of β0-thal carrier and Hb E carrier	Hb E-β0-thal with couples of β0-thal carrier and Hb E carrier			IVSI-1				Hb E carrier	Unaffected carrier
1799	AF	Unknown	Data inadequate for fetal risk assessment	Data inadequate for fetal risk assessment	Requests for α0-thal							Negative for α0-thal	Normal	No blood and/or DNA analysis of one or both parents
1800	AF	Unknown	Unnecessary prenatal diagnosis	Abnormal hemoglobins	Hb Lepore/Hb E or Hb Lepore carrier						Hb Lepore	Hb E carrier	Unaffected carrier
1801	AF	Unknown	Necessary prenatal diagnosis	Hb Bart’s hydrops fetalis (homozygous α0-thal)	Hb Bart’s hydrops fetalis (homozygous α0-thal)	SEA/SEA						Negative for α0-thal	Normal
1802	AF	Known	Necessary prenatal diagnosis	Hb Bart’s hydrops fetalis (homozygous α0-thal)	Hb Bart’s hydrops fetalis (homozygous α0-thal)	SEA/SEA						α0-thal trait	Unaffected carrier
1803	AF	Known	Necessary prenatal diagnosis	Hb Bart’s hydrops fetalis & Hb E-β0-thal	Hb Bart’s hydrops fetalis & Hb E-β0-thal	SEA/SEA		CD41/42				Negative for α0-thal & βA/βE	Unaffected carrier
1804	AF	Known	Necessary prenatal diagnosis	Hb Bart’s hydrops fetalis & Hb E-β0-thal	Hb Bart’s hydrops fetalis & Hb E-β0-thal	SEA/SEA		CD17				α0-thal trait & βA/βE	Unaffected carrier
1805	AF	Known	Necessary prenatal diagnosis	Hb E-β0-thal with couples of β0-thal carrier and Hb E carrier	Hb E-β0-thal with couples of β0-thal carrier and Hb E carrier			CD41/42				βA/βA	Normal
1806	AF	Unknown	Necessary prenatal diagnosis	Hb E-β0-thal with couples of β0-thal carrier and Hb E carrier	Hb E-β0-thal with couples of β0-thal carrier and Hb E carrier			CD41/42				βA/βA	Normal
1807	AF	Unknown	Necessary prenatal diagnosis	Hb E-β0-thal with couples of β0-thal carrier and Hb E carrier	Hb E-β0-thal with couples of β0-thal carrier and Hb E carrier			CD41/42				Hb E carrier	Unaffected carrier
1808	AF	Known	Necessary prenatal diagnosis	Hb Bart’s hydrops fetalis (homozygous α0-thal)	Hb Bart’s hydrops fetalis (homozygous α0-thal)	SEA/SEA						Negative for α0-thal	Normal
1809	AF	Unknown	Unnecessary prenatal diagnosis	Other α-thal diseases	Hb H-Constant Spring disease	SEA	Hb Constant Spring					α0-thal trait	Unaffected carrier
1810	AF	Known	Necessary prenatal diagnosis	Hb E-β0-thal with couples of β0-thal carrier and Hb E carrier	Hb E-β0-thal with couples of β0-thal carrier and Hb E carrier			CD41/42				βA/βA	Normal
1811	AF	Unknown	Necessary prenatal diagnosis	Hb E-β0-thal with couples of β0-thal carrier and Hb E carrier	Hb E-β0-thal with couples of β0-thal carrier and Hb E carrier			CD17				β0-thal trait	Unaffected carrier
1812	AF	Unknown	Unnecessary prenatal diagnosis	No risk for thal & hemoglobinopathies	Negative for α0-thal in one or both parents							Negative for α0-thal	Normal	MCV>80 fL and/or Hb E trait with Hb E>25% and/or negative for a0-thal in one or both parents
1813	AF	Known	Necessary prenatal diagnosis	Hb E-β0-thal with couples of β0-thal carrier and Hb E carrier	Hb E-β0-thal with couples of β0-thal carrier and Hb E carrier			CD41/42				βA/βA	Normal
1814	AF	Unknown	Data inadequate for fetal risk assessment	Data inadequate for fetal risk assessment	Requests for α0-thal							Negative for α0-thal	Normal	No blood and/or DNA analysis of one or both parents
1815	AF	Known	Necessary prenatal diagnosis	Hb Bart’s hydrops fetalis (homozygous α0-thal)	Hb Bart’s hydrops fetalis (homozygous α0-thal)	SEA/SEA						α0-thal trait	Unaffected carrier
1816	AF	Known	Necessary prenatal diagnosis	Hb Bart’s hydrops fetalis (homozygous α0-thal)	Hb Bart’s hydrops fetalis (homozygous α0-thal)	SEA/SEA						α0/α0	Affected
1817	AF	Unknown	Data inadequate for fetal risk assessment	Data inadequate for fetal risk assessment	Requests for α0-thal							Negative for α0-thal	Normal	No blood and/or DNA analysis of one or both parents
1818	AF	Known	Unnecessary prenatal diagnosis	β+-thal diseases	Hb E-β+-thal			NT-28				βA/βA	Normal
1819	AF	Known	Necessary prenatal diagnosis	Hb Bart’s hydrops fetalis (homozygous α0-thal)	Hb Bart’s hydrops fetalis (homozygous α0-thal)	SEA/SEA						α0-thal trait	Unaffected carrier
1820	AF	Unknown	Data inadequate for fetal risk assessment	Data inadequate for fetal risk assessment	Requests for α0-thal							Negative for α0-thal	Normal	No blood and/or DNA analysis of one or both parents
1821	AF	Known	Necessary prenatal diagnosis	Hb E-β0-thal with couples of β0-thal carrier and Hb E carrier	Hb E-β0-thal with couples of β0-thal carrier and Hb E carrier			CD41/42				Hb E carrier	Unaffected carrier
1822	AF	Known	Necessary prenatal diagnosis	Hb Bart’s hydrops fetalis (homozygous α0-thal)	Hb Bart’s hydrops fetalis (homozygous α0-thal)	SEA/SEA						α0/α0	Affected
1823	AF	Unknown	Unnecessary prenatal diagnosis	No risk for thal & hemoglobinopathies	Negative for α0-thal in one or both parents							Negative for α0-thal	Normal	MCV>80 fL and/or Hb E trait with Hb E>25% and/or negative for a0-thal in one or both parents
1824	AF	Unknown	Unnecessary prenatal diagnosis	No risk for thal & hemoglobinopathies	Negative for α0-thal in one or both parents							Negative for α0-thal	Normal	MCV>80 fL and/or Hb E trait with Hb E>25% and/or negative for a0-thal in one or both parents
1825	FB	Unknown	Data inadequate for fetal risk assessment	Data inadequate for fetal risk assessment	Requests for α0-thal							α0/α0	Affected	No blood and/or DNA analysis of one or both parents
1826	AF	Known	Necessary prenatal diagnosis	Hb Bart’s hydrops fetalis (homozygous α0-thal)	Hb Bart’s hydrops fetalis (homozygous α0-thal)	SEA/SEA						α0-thal trait	Unaffected carrier
1827	AF	Known	Necessary prenatal diagnosis	Hb E-β0-thal with couples of β0-thal carrier and homozygous Hb E	Hb E-β0-thal with couples of β0-thal carrier and homozygous Hb E			CD41/42				β0/βE	Affected
1828	AF	Unknown	Necessary prenatal diagnosis	Hb Bart’s hydrops fetalis (homozygous α0-thal)	Hb Bart’s hydrops fetalis (homozygous α0-thal)	SEA/SEA						α0/α0	Affected
1829	AF	Unknown	Necessary prenatal diagnosis	Hb Bart’s hydrops fetalis (homozygous α0-thal)	Hb Bart’s hydrops fetalis (homozygous α0-thal)	SEA/SEA						α0-thal trait	Unaffected carrier
1830	AF	Unknown	Unnecessary prenatal diagnosis	No risk for thal & hemoglobinopathies	Negative for α0-thal in one or both parents							Negative for α0-thal	Normal	MCV>80 fL and/or Hb E trait with Hb E>25% and/or negative for a0-thal in one or both parents
1831	AF	Unknown	Unnecessary prenatal diagnosis	No risk for thal & hemoglobinopathies	Negative for α0-thal in one or both parents							Negative for α0-thal	Normal	MCV>80 fL and/or Hb E trait with Hb E>25% and/or negative for a0-thal in one or both parents
1832	AF	Unknown	Data inadequate for fetal risk assessment	Data inadequate for fetal risk assessment	Requests for α0-thal							α0-thal trait	Unaffected carrier	No blood and/or DNA analysis of one or both parents
1833	AF	Unknown	Necessary prenatal diagnosis	Hb E-β0-thal with couples of β0-thal carrier and Hb E carrier	Hb E-β0-thal with couples of β0-thal carrier and Hb E carrier			IVSI-5				βA/βA	Normal
1834	AF	Unknown	Unnecessary prenatal diagnosis	β+-thal diseases	Hb E-β+-thal			Hb Malay				β+/E	Affected
1835	AF	Known	Necessary prenatal diagnosis	Hb Bart’s hydrops fetalis (homozygous α0-thal)	Hb Bart’s hydrops fetalis (homozygous α0-thal)	SEA/SEA						α0-thal trait	Unaffected carrier
1836	AF	Unknown	Unnecessary prenatal diagnosis	β+-thal diseases	Hb E-β+-thal			Hb Malay				β+/E	Affected
1837	AF	Unknown	Data inadequate for fetal risk assessment	Data inadequate for fetal risk assessment	Requests for α0-thal							α0-thal trait	Unaffected carrier	No blood and/or DNA analysis of one or both parents
1838	AF	Known	Unnecessary prenatal diagnosis	β+-thal diseases	Hb E-β+-thal			NT-28				βA/βA	Normal
1839	AF	Known	Unnecessary prenatal diagnosis	High Hb F determinants	Hb E-δβ0-thal					δβ0-thal		Hb E carrier	Unaffected carrier
1840	AF	Unknown	Unnecessary prenatal diagnosis	No risk for thal & hemoglobinopathies	Falsely high Hb A2 level							Hb E carrier	Unaffected carrier	Hb A2 < 3.6% after repeated by capillary electrophoresis
1841	AF	Unknown	Data inadequate for fetal risk assessment	Data inadequate for fetal risk assessment	Requests for α0-thal							α0/α0	Affected	No blood and/or DNA analysis of one or both parents
1842	AF	Unknown	Necessary prenatal diagnosis	Hb E-β0-thal with couples of β0-thal carrier and Hb E carrier	Hb E-β0-thal with couples of β0-thal carrier and Hb E carrier			CD41/42				Hb E carrier	Unaffected carrier
1843	AF	Known	Necessary prenatal diagnosis	Hb Bart’s hydrops fetalis (homozygous α0-thal)	Hb Bart’s hydrops fetalis (homozygous α0-thal)	SEA/SEA						Negative for α0-thal	Normal
1844	AF	Known	Necessary prenatal diagnosis	Hb Bart’s hydrops fetalis (homozygous α0-thal)	Hb Bart’s hydrops fetalis (homozygous α0-thal)	SEA/SEA						α0/α0	Affected
1845	AF	Unknown	Necessary prenatal diagnosis	Hb E-β0-thal with couples of β0-thal carrier and homozygous Hb E	Hb E-β0-thal with couples of β0-thal carrier and homozygous Hb E			3.4 kb del				β0/βE	Affected
1846	AF	Unknown	Unnecessary prenatal diagnosis	No risk for thal & hemoglobinopathies	Negative for α0-thal in one or both parents							Negative for α0-thal	Normal	MCV>80 fL and/or Hb E trait with Hb E>25% and/or negative for a0-thal in one or both parents
1847	AF	Unknown	Unnecessary prenatal diagnosis	No risk for thal & hemoglobinopathies	Negative for α0-thal in one or both parents							α0-thal trait	Unaffected carrier	MCV>80 fL and/or Hb E trait with Hb E>25% and/or negative for a0-thal in one or both parents
1848	AF	Unknown	Data inadequate for fetal risk assessment	Data inadequate for fetal risk assessment	Requests for α0-thal							Negative for α0-thal	Normal	No blood and/or DNA analysis of one or both parents
1849	AF	Known	Necessary prenatal diagnosis	Hb Bart’s hydrops fetalis (homozygous α0-thal)	Hb Bart’s hydrops fetalis (homozygous α0-thal)	SEA/SEA						α0-thal trait	Unaffected carrier
1850	AF	Unknown	Data inadequate for fetal risk assessment	Data inadequate for fetal risk assessment	Requests for α0-thal							α0-thal trait	Unaffected carrier	No blood and/or DNA analysis of one or both parents
1851	AF	Unknown	Data inadequate for fetal risk assessment	Data inadequate for fetal risk assessment	Requests for α0-thal							Negative for α0-thal	Normal	No blood and/or DNA analysis of one or both parents
1852	AF	Known	Necessary prenatal diagnosis	Hb Bart’s hydrops fetalis (homozygous α0-thal)	Hb Bart’s hydrops fetalis (homozygous α0-thal)	SEA/SEA						α0-thal trait	Unaffected carrier
1853	AF	Known	Necessary prenatal diagnosis	Hb E-β0-thal with couples of β0-thal carrier and Hb E carrier	Hb E-β0-thal with couples of β0-thal carrier and Hb E carrier			CD17				Hb E carrier	Unaffected carrier
1854	AF	Known	Necessary prenatal diagnosis	Hb Bart’s hydrops fetalis (homozygous α0-thal)	Hb Bart’s hydrops fetalis (homozygous α0-thal)	SEA/SEA						α0-thal trait	Unaffected carrier
1855	AF	Unknown	Unnecessary prenatal diagnosis	β+-thal diseases	Hb E-β+-thal			NT-31				Hb E carrier	Unaffected carrier
1856	AF	Known	Necessary prenatal diagnosis	Hb E-β0-thal with couples of β0-thal carrier and homozygous Hb E	Hb E-β0-thal with couples of β0-thal carrier and homozygous Hb E			CD41/42				Hb E carrier	Unaffected carrier
1857	AF	Known	Necessary prenatal diagnosis	Hb Bart’s hydrops fetalis (homozygous α0-thal)	Hb Bart’s hydrops fetalis (homozygous α0-thal)	SEA/SEA						α0-thal trait	Unaffected carrier
1858	FB	Unknown	Data inadequate for fetal risk assessment	Data inadequate for fetal risk assessment	Requests for α0-thal							α0/α0	Affected	No blood and/or DNA analysis of one or both parents
1859	AF	Unknown	Data inadequate for fetal risk assessment	Data inadequate for fetal risk assessment	Requests for α0-thal							Negative for α0-thal	Normal	No blood and/or DNA analysis of one or both parents
1860	AF	Known	Necessary prenatal diagnosis	Hb E-β0-thal with couples of β0-thal carrier and Hb E carrier	Hb E-β0-thal with couples of β0-thal carrier and Hb E carrier			IVSII-654				βA/βA	Normal
1861	AF	Known	Necessary prenatal diagnosis	Hb Bart’s hydrops fetalis (homozygous α0-thal)	Hb Bart’s hydrops fetalis (homozygous α0-thal)	SEA/SEA						α0/α0	Affected
1862	AF	Known	Necessary prenatal diagnosis	Hb E-β0-thal with couples of β0-thal carrier and Hb E carrier	Hb E-β0-thal with couples of β0-thal carrier and Hb E carrier			CD17				β0/βE	Affected
1863	AF	Known	Necessary prenatal diagnosis	Hb Bart’s hydrops fetalis (homozygous α0-thal)	Hb Bart’s hydrops fetalis (homozygous α0-thal)	SEA/SEA						α0-thal trait	Unaffected carrier
1864	AF	Known	Necessary prenatal diagnosis	Hb E-β0-thal with couples of β0-thal carrier and Hb E carrier	Hb E-β0-thal with couples of β0-thal carrier and Hb E carrier			IVSII-654				Hb E carrier	Unaffected carrier
1865	AF	Known	Necessary prenatal diagnosis	Hb Bart’s hydrops fetalis (homozygous α0-thal)	Hb Bart’s hydrops fetalis (homozygous α0-thal)	SEA/SEA						α0/α0	Affected
1866	AF	Known	Necessary prenatal diagnosis	Hb E-β0-thal with couples of β0-thal carrier and homozygous Hb E	Hb E-β0-thal with couples of β0-thal carrier and homozygous Hb E			CD41/42				Hb E carrier	Unaffected carrier
1867	AF	Known	Necessary prenatal diagnosis	Hb Bart’s hydrops fetalis (homozygous α0-thal)	Hb Bart’s hydrops fetalis (homozygous α0-thal)	SEA/SEA						α0-thal trait	Unaffected carrier
1868	AF	Known	Necessary prenatal diagnosis	Hb E-β0-thal with couples of β0-thal carrier and Hb E carrier	Hb E-β0-thal with couples of β0-thal carrier and Hb E carrier			CD41/42				β0-thal trait	Unaffected carrier
1869	AF	Unknown	Unnecessary prenatal diagnosis	High Hb F determinants	Hb E-HPFH					SEA-HPFH		HPFH-6/E	Affected
1870	AF	Known	Necessary prenatal diagnosis	Hb E-β0-thal with couples of β0-thal carrier and Hb E carrier	Hb E-β0-thal with couples of β0-thal carrier and Hb E carrier			CD41/42				β0/βE	Affected
1871	AF	Known	Necessary prenatal diagnosis	Hb Bart’s hydrops fetalis (homozygous α0-thal)	Hb Bart’s hydrops fetalis (homozygous α0-thal)	SEA/SEA						Negative for α0-thal	Normal
1872	AF	Known	Necessary prenatal diagnosis	Hb E-β0-thal with couples of β0-thal carrier and Hb E carrier	Hb E-β0-thal with couples of β0-thal carrier and Hb E carrier			CD41/42				βA/βA	Normal
1873	AF	Known	Unnecessary prenatal diagnosis	β+-thal diseases	Hb E-β+-thal			NT-28				β+-thal trait	Unaffected carrier
1874	AF	Unknown	Data inadequate for fetal risk assessment	Data inadequate for fetal risk assessment	Requests for β-thal and Hb E							Hb E carrier	Unaffected carrier	No blood and/or DNA analysis of one or both parents
1875	AF	Unknown	Necessary prenatal diagnosis	Hb E-β0-thal with couples of β0-thal carrier and Hb E carrier	Hb E-β0-thal with couples of β0-thal carrier and Hb E carrier			CD41/42				βA/βA	Normal
1876	AF	Known	Necessary prenatal diagnosis	Hb Bart’s hydrops fetalis (homozygous α0-thal)	Hb Bart’s hydrops fetalis (homozygous α0-thal)	SEA/SEA						α0/α0	Affected
1877	AF	Known	Necessary prenatal diagnosis	Hb Bart’s hydrops fetalis (homozygous α0-thal)	Hb Bart’s hydrops fetalis (homozygous α0-thal)	SEA/SEA						Negative for α0-thal	Normal
1878	AF	Unknown	Unnecessary prenatal diagnosis	No risk for thal & hemoglobinopathies	Negative for α0-thal in one or both parents							Negative for α0-thal	Normal	MCV>80 fL and/or Hb E trait with Hb E>25% and/or negative for a0-thal in one or both parents
1879	AF	Unknown	Unnecessary prenatal diagnosis	No risk for thal & hemoglobinopathies	Negative for α0-thal in one or both parents							Negative for α0-thal	Normal	MCV>80 fL and/or Hb E trait with Hb E>25% and/or negative for a0-thal in one or both parents
1880	AF	Known	Necessary prenatal diagnosis	Hb Bart’s hydrops fetalis (homozygous α0-thal)	Hb Bart’s hydrops fetalis (homozygous α0-thal)	SEA/SEA						α0-thal trait	Unaffected carrier
1881	AF	Known	Necessary prenatal diagnosis	Hb Bart’s hydrops fetalis (homozygous α0-thal)	Hb Bart’s hydrops fetalis (homozygous α0-thal)	SEA/SEA						α0-thal trait	Unaffected carrier
1882	AF	Known	Necessary prenatal diagnosis	Hb E-β0-thal with couples of β0-thal carrier and Hb E carrier	Hb E-β0-thal with couples of β0-thal carrier and Hb E carrier			CD17				βA/βA	Normal
1883	AF	Known	Necessary prenatal diagnosis	Hb E-β0-thal with couples of β0-thal carrier and Hb E carrier	Hb E-β0-thal with couples of β0-thal carrier and Hb E carrier			CD17				β0-thal trait	Unaffected carrier
1884	AF	Known	Necessary prenatal diagnosis	Hb E-β0-thal with couples of β0-thal carrier and Hb E carrier	Hb E-β0-thal with couples of β0-thal carrier and Hb E carrier			CD41/42				βA/βA	Normal
1885	AF	Unknown	Necessary prenatal diagnosis	Hb E-β0-thal with couples of β0-thal carrier and Hb E carrier	Hb E-β0-thal with couples of β0-thal carrier and Hb E carrier			CD41/42				β0/βE	Affected
1886	AF	Known	Necessary prenatal diagnosis	Hb Bart’s hydrops fetalis (homozygous α0-thal)	Hb Bart’s hydrops fetalis (homozygous α0-thal)	SEA/SEA						α0/α0	Affected
1887	AF	Known	Unnecessary prenatal diagnosis	High Hb F determinants	Hb E-δβ0-thal					δβ0-thal		δβ0-thal trait	Unaffected carrier
1888	AF	Unknown	Necessary prenatal diagnosis	Hb E-β0-thal with couples of β0-thal carrier and Hb E carrier	Hb E-β0-thal with couples of β0-thal carrier and Hb E carrier			CD41/42				Hb E carrier	Unaffected carrier
1889	AF	Unknown	Data inadequate for fetal risk assessment	Data inadequate for fetal risk assessment	Requests for α0-thal							α0-thal trait	Unaffected carrier	No blood and/or DNA analysis of one or both parents
1890	AF	Known	Necessary prenatal diagnosis	Hb E-β0-thal with couples of β0-thal carrier and homozygous Hb E	Hb E-β0-thal with couples of β0-thal carrier and homozygous Hb E			CD17				β0/βE	Affected
1891	AF	Known	Necessary prenatal diagnosis	Hb Bart’s hydrops fetalis (homozygous α0-thal)	Hb Bart’s hydrops fetalis (homozygous α0-thal)	SEA/SEA						α0-thal trait	Unaffected carrier
1892	AF	Unknown	Data inadequate for fetal risk assessment	Data inadequate for fetal risk assessment	Requests for β-thal and Hb E							βA/βA	Normal	No blood and/or DNA analysis of one or both parents
1893	AF	Unknown	Data inadequate for fetal risk assessment	Data inadequate for fetal risk assessment	Requests for α0-thal							Negative for α0-thal	Normal	No blood and/or DNA analysis of one or both parents
1894	AF	Known	Necessary prenatal diagnosis	Hb Bart’s hydrops fetalis (homozygous α0-thal)	Hb Bart’s hydrops fetalis (homozygous α0-thal)	SEA/SEA						α0/α0	Affected
1895	AF	Unknown	Unnecessary prenatal diagnosis	No risk for thal & hemoglobinopathies	Negative for α0-thal in one or both parents							Negative for α0-thal	Normal	MCV>80 fL and/or Hb E trait with Hb E>25% and/or negative for a0-thal in one or both parents
1896	AF	Known	Necessary prenatal diagnosis	Hb E-β0-thal with couples of β0-thal carrier and Hb E carrier	Hb E-β0-thal with couples of β0-thal carrier and Hb E carrier			CD71/72				Hb E carrier	Unaffected carrier
1897	AF	Known	Necessary prenatal diagnosis	Hb Bart’s hydrops fetalis (homozygous α0-thal)	Hb Bart’s hydrops fetalis (homozygous α0-thal)	SEA/SEA						α0/α0	Affected
1898	AF	Known	Necessary prenatal diagnosis	Hb Bart’s hydrops fetalis (homozygous α0-thal)	Hb Bart’s hydrops fetalis (homozygous α0-thal)	SEA/SEA						α0/α0	Affected
1899	AF	Known	Necessary prenatal diagnosis	Hb E-β0-thal with couples of β0-thal carrier and Hb E carrier	Hb E-β0-thal with couples of β0-thal carrier and Hb E carrier			CD17				β0-thal trait	Unaffected carrier
1900	AF	Unknown	Unnecessary prenatal diagnosis	β+-thal diseases	Hb E-β+-thal			NT-28				β+/E	Affected
1901	AF	Known	Necessary prenatal diagnosis	Hb Bart’s hydrops fetalis (homozygous α0-thal)	Hb Bart’s hydrops fetalis (homozygous α0-thal)	SEA/SEA						α0-thal trait	Unaffected carrier
1902	AF	Known	Necessary prenatal diagnosis	Hb Bart’s hydrops fetalis (homozygous α0-thal)	Hb Bart’s hydrops fetalis (homozygous α0-thal)	SEA/SEA						Negative for α0-thal	Normal
1903	AF	Unknown	Necessary prenatal diagnosis	Hb E-β0-thal with couples of β0-thal carrier and Hb E carrier	Hb E-β0-thal with couples of β0-thal carrier and Hb E carrier			CD41/42				Hb E carrier	Unaffected carrier
1904	AF	Known	Necessary prenatal diagnosis	Hb E-β0-thal with couples of β0-thal carrier and Hb E carrier	Hb E-β0-thal with couples of β0-thal carrier and Hb E carrier			CD17				βA/βA	Normal
1905	AF	Known	Necessary prenatal diagnosis	Hb Bart’s hydrops fetalis (homozygous α0-thal)	Hb Bart’s hydrops fetalis (homozygous α0-thal)	SEA/SEA						α0-thal trait	Unaffected carrier
1906	AF	Known	Necessary prenatal diagnosis	Hb Bart’s hydrops fetalis (homozygous α0-thal)	Hb Bart’s hydrops fetalis (homozygous α0-thal)	SEA/SEA						α0/α0	Affected
1907	AF	Known	Necessary prenatal diagnosis	Hb E-β0-thal with couples of β0-thal carrier and Hb E carrier	Hb E-β0-thal with couples of β0-thal carrier and Hb E carrier			CD41/42				βA/βA	Normal
1908	AF	Unknown	Unnecessary prenatal diagnosis	No risk for thal & hemoglobinopathies	Non-β-thal carrier							Hb E carrier	Unaffected carrier	Non-β-thal carrier such as homozygous Hb E, Hb E trait with high Hb F, normal Hb type (A2A with normal Hb A2)
1909	AF	Known	Necessary prenatal diagnosis	Hb E-β0-thal with couples of β0-thal carrier and Hb E carrier	Hb E-β0-thal with couples of β0-thal carrier and Hb E carrier			CD41/42				β0/βE	Affected
1910	AF	Known	Necessary prenatal diagnosis	Hb Bart’s hydrops fetalis (homozygous α0-thal)	Hb Bart’s hydrops fetalis (homozygous α0-thal)	SEA/SEA						Negative for α0-thal	Normal
1911	AF	Unknown	Unnecessary prenatal diagnosis	Abnormal hemoglobins	Hb Lepore/Hb E or Hb Lepore carrier						Hb Lepore	Negative for α0-thal & Hb Lepore	Normal
1912	AF	Known	Necessary prenatal diagnosis	Hb E-β0-thal with couples of β0-thal carrier and Hb E carrier	Hb E-β0-thal with couples of β0-thal carrier and Hb E carrier			CD17				Hb E carrier	Unaffected carrier
1913	AF	Known	Necessary prenatal diagnosis	Hb E-β0-thal with couples of β0-thal carrier and homozygous Hb E	Hb E-β0-thal with couples of β0-thal carrier and homozygous Hb E			CD17				β0/βE	Affected
1914	AF	Known	Necessary prenatal diagnosis	Hb E-β0-thal with couples of β0-thal carrier and Hb E carrier	Hb E-β0-thal with couples of β0-thal carrier and Hb E carrier			CD41/42				β0-thal trait	Unaffected carrier
1915	AF	Unknown	Data inadequate for fetal risk assessment	Data inadequate for fetal risk assessment	Requests for α0-thal							Negative for α0-thal	Normal	No blood and/or DNA analysis of one or both parents
1916	AF	Unknown	Data inadequate for fetal risk assessment	Data inadequate for fetal risk assessment	Requests with uncharacterized β-thal mutations			Unknown				Hb E carrier	Unaffected carrier	No blood and/or DNA analysis of one or both parents
1917	AF	Known	Necessary prenatal diagnosis	Hb Bart’s hydrops fetalis (homozygous α0-thal)	Hb Bart’s hydrops fetalis (homozygous α0-thal)	SEA/SEA						α0-thal trait	Unaffected carrier
1918	AF	Unknown	Data inadequate for fetal risk assessment	Data inadequate for fetal risk assessment	Requests for β-thal and Hb E							β0/βE	Affected	No blood and/or DNA analysis of one or both parents
1919	AF	Known	Unnecessary prenatal diagnosis	High Hb F determinants	Hb E-δβ0-thal					δβ0-thal		Hb E carrier	Unaffected carrier
1920	AF	Known	Necessary prenatal diagnosis	Hb Bart’s hydrops fetalis (homozygous α0-thal)	Hb Bart’s hydrops fetalis (homozygous α0-thal)	SEA/SEA						α0-thal trait	Unaffected carrier
1921	AF	Known	Necessary prenatal diagnosis	Hb E-β0-thal with couples of β0-thal carrier and Hb E carrier	Hb E-β0-thal with couples of β0-thal carrier and Hb E carrier			CD41/42				β0/βE	Affected
1922	AF	Known	Necessary prenatal diagnosis	Hb E-β0-thal with couples of β0-thal carrier and Hb E carrier	Hb E-β0-thal with couples of β0-thal carrier and Hb E carrier			CD41/42				Hb E carrier	Unaffected carrier
1923	AF	Unknown	Data inadequate for fetal risk assessment	Data inadequate for fetal risk assessment	Requests for α0-thal							α0-thal trait	Unaffected carrier	No blood and/or DNA analysis of one or both parents
1924	AF	Known	Necessary prenatal diagnosis	Hb E-β0-thal with couples of β0-thal carrier and homozygous Hb E	Hb E-β0-thal with couples of β0-thal carrier and homozygous Hb E			CD41/42				Hb E carrier	Unaffected carrier
1925	AF	Known	Necessary prenatal diagnosis	Hb Bart’s hydrops fetalis (homozygous α0-thal)	Hb Bart’s hydrops fetalis (homozygous α0-thal)	SEA/SEA						Negative for α0-thal	Normal
1926	AF	Known	Necessary prenatal diagnosis	Hb E-β0-thal with couples of β0-thal carrier and Hb E carrier	Hb E-β0-thal with couples of β0-thal carrier and Hb E carrier			CD41/42				β0-thal trait	Unaffected carrier
1927	AF	Unknown	Data inadequate for fetal risk assessment	Data inadequate for fetal risk assessment	Requests for α0-thal							Negative for α0-thal	Normal	No blood and/or DNA analysis of one or both parents
1928	AF	Unknown	Unnecessary prenatal diagnosis	No risk for thal & hemoglobinopathies	Negative for α0-thal in one or both parents							Negative for α0-thal	Normal	MCV>80 fL and/or Hb E trait with Hb E>25% and/or negative for a0-thal in one or both parents
1929	AF	Known	Necessary prenatal diagnosis	Hb E-β0-thal with couples of β0-thal carrier and homozygous Hb E	Hb E-β0-thal with couples of β0-thal carrier and homozygous Hb E			CD17				Hb E carrier	Unaffected carrier
1930	AF	Unknown	Data inadequate for fetal risk assessment	Data inadequate for fetal risk assessment	Requests for β-thal and Hb E							Hb E carrier	Unaffected carrier	No blood and/or DNA analysis of one or both parents
1931	AF	Unknown	Unnecessary prenatal diagnosis	Abnormal hemoglobins	Hb J Bangkok/Hb E						Hb J Bangkok	Hb E carrier	Unaffected carrier
1932	AF	Unknown	Data inadequate for fetal risk assessment	Data inadequate for fetal risk assessment	Requests for α0-thal							α0-thal trait	Unaffected carrier	No blood and/or DNA analysis of one or both parents
1933	AF	Unknown	Unnecessary prenatal diagnosis	β+-thal diseases	Hb E-β+-thal			NT-28				β+-thal trait	Unaffected carrier
1934	AF	Unknown	Data inadequate for fetal risk assessment	Data inadequate for fetal risk assessment	Requests for α0-thal							α0-thal trait	Unaffected carrier	No blood and/or DNA analysis of one or both parents
1935	AF	Known	Unnecessary prenatal diagnosis	β+-thal diseases	Hb E-β+-thal			NT-28				βA/βA	Normal
1936	AF	Known	Necessary prenatal diagnosis	Hb E-β0-thal with couples of β0-thal carrier and Hb E carrier	Hb E-β0-thal with couples of β0-thal carrier and Hb E carrier			CD17				β0-thal trait	Unaffected carrier
1937	AF	Known	Necessary prenatal diagnosis	Hb Bart’s hydrops fetalis (homozygous α0-thal)	Hb Bart’s hydrops fetalis (homozygous α0-thal)	SEA/SEA						α0-thal trait	Unaffected carrier
1938	AF	Known	Necessary prenatal diagnosis	Hb E-β0-thal with couples of β0-thal carrier and Hb E carrier	Hb E-β0-thal with couples of β0-thal carrier and Hb E carrier			CD17				Hb E carrier	Unaffected carrier
1939	AF	Unknown	Necessary prenatal diagnosis	Homozygous β0-thal	Homozygous β0-thal			CD41/42	CD17			β0/β0	Affected
1940	AF	Known	Necessary prenatal diagnosis	Hb E-β0-thal with couples of β0-thal carrier and Hb E carrier	Hb E-β0-thal with couples of β0-thal carrier and Hb E carrier			CD41/42				β0-thal trait	Unaffected carrier
1941	AF	Unknown	Data inadequate for fetal risk assessment	Data inadequate for fetal risk assessment	Requests for α0-thal							Negative for α0-thal	Normal	No blood and/or DNA analysis of one or both parents
1942	AF	Unknown	Data inadequate for fetal risk assessment	Data inadequate for fetal risk assessment	Requests for α0-thal							Negative for α0-thal	Normal	No blood and/or DNA analysis of one or both parents
1943	AF	Unknown	Unnecessary prenatal diagnosis	No risk for thal & hemoglobinopathies	Negative for α0-thal in one or both parents							Negative for α0-thal	Normal	MCV>80 fL and/or Hb E trait with Hb E>25% and/or negative for a0-thal in one or both parents
1944	AF	Unknown	Unnecessary prenatal diagnosis	β+-thal diseases	Hb E-β+-thal			Hb Malay				Hb E carrier	Unaffected carrier
1945	AF	Known	Necessary prenatal diagnosis	Hb Bart’s hydrops fetalis (homozygous α0-thal)	Hb Bart’s hydrops fetalis (homozygous α0-thal)	SEA/SEA						α0-thal trait	Unaffected carrier
1946	AF	Unknown	Necessary prenatal diagnosis	Hb Bart’s hydrops fetalis (homozygous α0-thal)	Hb Bart’s hydrops fetalis (homozygous α0-thal)	SEA/THAI						Negative for α0-thal	Normal
1947	AF	Unknown	Unnecessary prenatal diagnosis	No risk for thal & hemoglobinopathies	Negative for α0-thal in one or both parents							Negative for α0-thal	Normal	MCV>80 fL and/or Hb E trait with Hb E>25% and/or negative for a0-thal in one or both parents
1948	AF	Unknown	Necessary prenatal diagnosis	Hb E-β0-thal with couples of β0-thal carrier and Hb E carrier	Hb E-β0-thal with couples of β0-thal carrier and Hb E carrier			CD41/42				β0-thal trait	Unaffected carrier
1949	AF	Known	Necessary prenatal diagnosis	Hb Bart’s hydrops fetalis (homozygous α0-thal)	Hb Bart’s hydrops fetalis (homozygous α0-thal)	SEA/SEA						α0-thal trait	Unaffected carrier
1950	AF	Known	Necessary prenatal diagnosis	Hb E-β0-thal with couples of β0-thal carrier and Hb E carrier	Hb E-β0-thal with couples of β0-thal carrier and Hb E carrier			CD41/42				β0/βE	Affected
1951	AF	Known	Necessary prenatal diagnosis	Hb E-β0-thal with couples of β0-thal carrier and Hb E carrier	Hb E-β0-thal with couples of β0-thal carrier and Hb E carrier			CD17				β0-thal trait	Unaffected carrier
1952	AF	Known	Unnecessary prenatal diagnosis	High Hb F determinants	Hb E-HPFH					HPFH-6		Hb E carrier	Unaffected carrier
1953	AF	Known	Necessary prenatal diagnosis	Hb Bart’s hydrops fetalis (homozygous α0-thal)	Hb Bart’s hydrops fetalis (homozygous α0-thal)	SEA/SEA						α0-thal trait	Unaffected carrier
1954	AF	Unknown	Data inadequate for fetal risk assessment	Data inadequate for fetal risk assessment	Requests for β-thal and Hb E							βA/βA	Normal	No blood and/or DNA analysis of one or both parents
1955	AF	Unknown	Necessary prenatal diagnosis	Homozygous β0-thal	Homozygous β0-thal			CD17	IVSI-1			βA/βA	Normal
1956	AF	Unknown	Necessary prenatal diagnosis	Hb E-β0-thal with couples of β0-thal carrier and Hb E carrier	Hb E-β0-thal with couples of β0-thal carrier and Hb E carrier			IVSI-5				β0/βE	Affected
1957	AF	Known	Necessary prenatal diagnosis	Hb Bart’s hydrops fetalis (homozygous α0-thal)	Hb Bart’s hydrops fetalis (homozygous α0-thal)	SEA/SEA						α0-thal trait	Unaffected carrier
1958	AF	Unknown	Data inadequate for fetal risk assessment	Data inadequate for fetal risk assessment	Requests for α0-thal							α0-thal trait	Unaffected carrier	No blood and/or DNA analysis of one or both parents
1959	AF	Known	Necessary prenatal diagnosis	Hb Bart’s hydrops fetalis (homozygous α0-thal)	Hb Bart’s hydrops fetalis (homozygous α0-thal)	SEA/SEA						Negative for α0-thal	Normal
1960	AF	Known	Unnecessary prenatal diagnosis	β+-thal diseases	Hb E-β+-thal			NT-28				β+-thal trait	Unaffected carrier
1961	AF	Known	Necessary prenatal diagnosis	Hb E-β0-thal with couples of β0-thal carrier and Hb E carrier	Hb E-β0-thal with couples of β0-thal carrier and Hb E carrier			3.4kb del				Hb E carrier	Unaffected carrier
1962	AF	Known	Necessary prenatal diagnosis	Hb E-β0-thal with couples of β0-thal carrier and Hb E carrier	Hb E-β0-thal with couples of β0-thal carrier and Hb E carrier			CD41/42				β0-thal trait	Unaffected carrier
1963	AF	Known	Necessary prenatal diagnosis	Hb E-β0-thal with couples of β0-thal carrier and Hb E carrier	Hb E-β0-thal with couples of β0-thal carrier and Hb E carrier			CD17				β0-thal trait	Unaffected carrier
1964	AF	Unknown	Data inadequate for fetal risk assessment	Data inadequate for fetal risk assessment	Requests for α0-thal							Negative for α0-thal	Normal	No blood and/or DNA analysis of one or both parents
1965	AF	Unknown	Necessary prenatal diagnosis	Hb E-β0-thal with couples of β0-thal carrier and Hb E carrier	Hb E-β0-thal with couples of β0-thal carrier and Hb E carrier			CD41/42				β0-thal trait	Unaffected carrier
1966	AF	Unknown	Data inadequate for fetal risk assessment	Data inadequate for fetal risk assessment	Requests for α0-thal, β-thal and Hb E							α0-thal trait & βE/βE	Unaffected carrier	No blood and/or DNA analysis of one or both parents
1967	AF	Known	Necessary prenatal diagnosis	Hb E-β0-thal with couples of β0-thal carrier and homozygous Hb E	Hb E-β0-thal with couples of β0-thal carrier and homozygous Hb E			CD41/42				β0/βE	Affected
1968	AF	Known	Necessary prenatal diagnosis	Hb Bart’s hydrops fetalis & Hb E-β0-thal	Hb Bart’s hydrops fetalis & Hb E-β0-thal	SEA/SEA		CD41/42				α0-thal trait & βA/βA	Unaffected carrier
1969	AF	Known	Necessary prenatal diagnosis	Hb Bart’s hydrops fetalis (homozygous α0-thal)	Hb Bart’s hydrops fetalis (homozygous α0-thal)	SEA/SEA						α0-thal trait	Unaffected carrier
1970	AF	Known	Necessary prenatal diagnosis	Hb E-β0-thal with couples of β0-thal carrier and Hb E carrier	Hb E-β0-thal with couples of β0-thal carrier and Hb E carrier			CD41/42				β0/βE	Affected
1971	AF	Known	Necessary prenatal diagnosis	Hb E-β0-thal with couples of β0-thal carrier and Hb E carrier	Hb E-β0-thal with couples of β0-thal carrier and Hb E carrier			IVSI-1				β0-thal trait	Unaffected carrier
1972	AF	Unknown	Data inadequate for fetal risk assessment	Data inadequate for fetal risk assessment	Requests for α0-thal							Negative for α0-thal	Normal	No blood and/or DNA analysis of one or both parents
1973	AF	Known	Necessary prenatal diagnosis	Hb Bart’s hydrops fetalis (homozygous α0-thal)	Hb Bart’s hydrops fetalis (homozygous α0-thal)	SEA/SEA						Negative for α0-thal	Normal
1974	AF	Unknown	Unnecessary prenatal diagnosis	β+-thal diseases	Homozygous β+-thal			Hb Malay	Hb Malay			β+/β+	Affected
1975	AF	Known	Necessary prenatal diagnosis	Hb Bart’s hydrops fetalis (homozygous α0-thal)	Hb Bart’s hydrops fetalis (homozygous α0-thal)	SEA/SEA						Negative for α0-thal	Normal
1976	AF	Known	Necessary prenatal diagnosis	Hb E-β0-thal with couples of β0-thal carrier and Hb E carrier	Hb E-β0-thal with couples of β0-thal carrier and Hb E carrier			CD17				Hb E carrier	Unaffected carrier
1977	AF	Known	Necessary prenatal diagnosis	Hb E-β0-thal with couples of β0-thal carrier and Hb E carrier	Hb E-β0-thal with couples of β0-thal carrier and Hb E carrier			CD41/42				β0-thal trait	Unaffected carrier
1978	CVS	Known	Necessary prenatal diagnosis	Hb Bart’s hydrops fetalis (homozygous α0-thal)	Hb Bart’s hydrops fetalis (homozygous α0-thal)	SEA/SEA						α0-thal trait	Unaffected carrier
1979	AF	Unknown	Data inadequate for fetal risk assessment	Data inadequate for fetal risk assessment	Requests for β-thal and Hb E							Hb E carrier	Unaffected carrier	No blood and/or DNA analysis of one or both parents
1980	AF	Known	Necessary prenatal diagnosis	Hb Bart’s hydrops fetalis (homozygous α0-thal)	Hb Bart’s hydrops fetalis (homozygous α0-thal)	SEA/SEA						Negative for α0-thal	Normal
1981	AF	Unknown	Data inadequate for fetal risk assessment	Data inadequate for fetal risk assessment	Requests for α0-thal							Negative for α0-thal	Normal	No blood and/or DNA analysis of one or both parents
1982	AF	Known	Necessary prenatal diagnosis	Hb Bart’s hydrops fetalis (homozygous α0-thal)	Hb Bart’s hydrops fetalis (homozygous α0-thal)	SEA/SEA						α0-thal trait	Unaffected carrier
1983	AF	Known	Necessary prenatal diagnosis	Hb E-β0-thal with couples of β0-thal carrier and Hb E carrier	Hb E-β0-thal with couples of β0-thal carrier and Hb E carrier			CD41/42				βA/βA	Normal
1984	AF	Known	Necessary prenatal diagnosis	Hb E-β0-thal with couples of β0-thal carrier and Hb E carrier	Hb E-β0-thal with couples of β0-thal carrier and Hb E carrier			3.4kb del				βA/βA	Normal
1985	AF	Known	Necessary prenatal diagnosis	Hb Bart’s hydrops fetalis (homozygous α0-thal)	Hb Bart’s hydrops fetalis (homozygous α0-thal)	SEA/SEA						α0-thal trait	Unaffected carrier
1986	AF	Known	Necessary prenatal diagnosis	Hb E-β0-thal with couples of β0-thal carrier and Hb E carrier	Hb E-β0-thal with couples of β0-thal carrier and Hb E carrier			CD17				Hb E carrier	Unaffected carrier
1987	AF	Unknown	Data inadequate for fetal risk assessment	Data inadequate for fetal risk assessment	Requests for α0-thal							Negative for α0-thal	Normal	No blood and/or DNA analysis of one or both parents
1988	FB	Known	Necessary prenatal diagnosis	Hb E-β0-thal with couples of β0-thal carrier and Hb E carrier	Hb E-β0-thal with couples of β0-thal carrier and Hb E carrier			IVSII-654				β0/βE	Affected
1989	AF	Known	Necessary prenatal diagnosis	Hb Bart’s hydrops fetalis (homozygous α0-thal)	Hb Bart’s hydrops fetalis (homozygous α0-thal)	SEA/SEA						α0/α0	Affected
1990	AF	Known	Necessary prenatal diagnosis	δβ0-thal/β0-thal	δβ0-thal/β0-thal			3.4 kb del		δβ0-thal		β0-thal trait	Unaffected carrier
1991	AF	Known	Necessary prenatal diagnosis	Hb E-β0-thal with couples of β0-thal carrier and Hb E carrier	Hb E-β0-thal with couples of β0-thal carrier and Hb E carrier			CD41/42				βA/βA	Normal
1992	AF	Known	Necessary prenatal diagnosis	Hb Bart’s hydrops fetalis (homozygous α0-thal)	Hb Bart’s hydrops fetalis (homozygous α0-thal)	SEA/SEA						α0-thal trait	Unaffected carrier
1993	AF	Known	Necessary prenatal diagnosis	Hb E-β0-thal with couples of β0-thal carrier and Hb E carrier	Hb E-β0-thal with couples of β0-thal carrier and Hb E carrier			IVSII-654				Hb E carrier	Unaffected carrier
1994	AF	Unknown	Unnecessary prenatal diagnosis	High Hb F determinants	Hb E-HPFH					HPFH-6		HPFH-6 trait	Unaffected carrier
1995	AF	Known	Unnecessary prenatal diagnosis	β+-thal diseases	Hb E-β+-thal			Hb Malay				β+-thal trait	Unaffected carrier
1996	AF	Unknown	Necessary prenatal diagnosis	Hb E-β0-thal with couples of β0-thal carrier and Hb E carrier	Hb E-β0-thal with couples of β0-thal carrier and Hb E carrier			Fil del				βA/βA	Normal
1997	AF	Known	Necessary prenatal diagnosis	Hb E-β0-thal with couples of β0-thal carrier and Hb E carrier	Hb E-β0-thal with couples of β0-thal carrier and Hb E carrier			CD71/72				Hb E carrier	Unaffected carrier
1998	AF	Known	Necessary prenatal diagnosis	β0-thal/β+-thal	β0-thal/β+-thal			CD41/42	NT-28			β+-thal trait	Unaffected carrier
1999	AF	Unknown	Data inadequate for fetal risk assessment	Data inadequate for fetal risk assessment	Requests for α0-thal							Negative for α0-thal	Normal	No blood and/or DNA analysis of one or both parents
[truncated: 2,947 more rows]
[truncated: 1 more columns]
